# Supplementary material for: Increased phenotypic and functional stability of human allospecific induced Tregs is associated with Vitamin C-mediated FOXP3 TSDR demethylation
Source: Front Immunol. 2026 Jul 8;17:1827886. doi: 10.3389/fimmu.2026.1827886 (PMC13388274; doi:10.3389/fimmu.2026.1827886)
Supplement: Supplementary file 6 [file Table2.xls]

## Sheet: iTreg_cytokines_iTreg_vitC_cyto
id	baseMean	log2FoldChange	lfcSE	stat	pvalue	padj	symbol
ENSG00000257093	1333.1	2.88053	0.192571	14.9583	1.37494e-50	1.64717e-46	DENND11
ENSG00000227507	13227.2	0.947492	0.0848503	11.1666	5.93905e-29	3.55749e-25	LTB
ENSG00000171848	5284.3	-1.15038	0.110563	-10.4048	2.35842e-25	9.41797e-22	RRM2
ENSG00000115415	15139.8	0.720825	0.0830043	8.68418	3.81479e-18	1.14253e-14	STAT1
ENSG00000181847	3369.45	-1.16143	0.135718	-8.55766	1.15185e-17	2.75983e-14	TIGIT
ENSG00000164104	8212.82	-0.684236	0.0866267	-7.89868	2.81874e-15	5.62808e-12	HMGB2
ENSG00000157045	172.076	-2.93162	0.374821	-7.8214	5.2239e-15	8.94034e-12	NTAN1
ENSG00000284554	75.6725	9.507	1.27705	7.44453	9.72932e-14	1.45697e-10	ENSG00000284554
ENSG00000123416	28350.5	-0.576882	0.0820409	-7.03164	2.04122e-12	2.71709e-09	TUBA1B
ENSG00000167325	1601.62	-0.982992	0.145164	-6.77158	1.27385e-11	1.52607e-08	RRM1
ENSG00000124813	1511.83	-0.830556	0.123762	-6.71092	1.93402e-11	2.10632e-08	RUNX2
ENSG00000196843	6016.11	0.66465	0.0995282	6.67801	2.42208e-11	2.41805e-08	ARID5A
ENSG00000081059	743.388	1.05429	0.158999	6.63082	3.33832e-11	3.07639e-08	TCF7
ENSG00000140525	1874.65	-0.753206	0.115231	-6.53648	6.29843e-11	5.38966e-08	FANCI
ENSG00000197321	130.493	-2.44953	0.377073	-6.49618	8.2385e-11	6.57982e-08	SVIL
ENSG00000123485	1263.67	-0.848265	0.13082	-6.48421	8.91977e-11	6.67868e-08	HJURP
ENSG00000176890	2774.58	-0.695383	0.10834	-6.4185	1.37626e-10	9.69856e-08	TYMS
ENSG00000117632	6360.9	-0.539991	0.0863312	-6.25487	3.97838e-10	2.64783e-07	STMN1
ENSG00000132646	2483.95	-0.664709	0.108699	-6.11513	9.64759e-10	6.08306e-07	PCNA
ENSG00000120802	5834.69	-0.539039	0.0887502	-6.07366	1.25028e-09	7.13255e-07	TMPO
ENSG00000167670	988.974	-0.945001	0.156667	-6.03192	1.62027e-09	8.82312e-07	CHAF1A
ENSG00000156970	868.314	-1.00582	0.168347	-5.97466	2.30566e-09	1.20095e-06	BUB1B
ENSG00000170312	966.969	-0.954106	0.160378	-5.9491	2.69619e-09	1.34585e-06	CDK1
ENSG00000068489	1858.71	-0.738799	0.124695	-5.92487	3.12551e-09	1.49775e-06	PRR11
ENSG00000142945	1411.53	-0.71933	0.123909	-5.80529	6.42557e-09	2.85105e-06	KIF2C
ENSG00000167513	1492.18	-0.840376	0.144757	-5.80542	6.42034e-09	2.85105e-06	CDT1
ENSG00000146918	1383.38	-0.896593	0.156373	-5.73366	9.82835e-09	3.92479e-06	NCAPG2
ENSG00000164611	1485.3	-0.719581	0.126432	-5.69146	1.25957e-08	4.86762e-06	PTTG1
ENSG00000283149	27.756	-8.09897	1.42969	-5.66483	1.47174e-08	5.50982e-06	ENSG00000283149
ENSG00000101842	321.217	-1.30889	0.231909	-5.64396	1.66184e-08	6.033e-06	VSIG1
ENSG00000117399	2055.13	-0.697335	0.123973	-5.6249	1.85621e-08	6.5404e-06	CDC20
ENSG00000178199	4764.43	0.504643	0.090435	5.58017	2.40287e-08	7.99623e-06	ZC3H12D
ENSG00000088325	2340.68	-0.640069	0.115706	-5.53187	3.16839e-08	9.73263e-06	TPX2
ENSG00000140511	2250.81	0.60007	0.108426	5.53435	3.12381e-08	9.73263e-06	HAPLN3
ENSG00000237649	1668.51	-0.692964	0.12641	-5.48189	4.20813e-08	1.2296e-05	KIFC1
ENSG00000232133	24.6354	7.94993	1.45953	5.44693	5.12473e-08	1.46177e-05	IMPDH1P10
ENSG00000184557	1393.3	0.68722	0.126619	5.42748	5.71551e-08	1.55876e-05	SOCS3
ENSG00000115687	3726.7	0.543681	0.10118	5.37338	7.72747e-08	2.05722e-05	PASK
ENSG00000112984	748.382	-0.875391	0.163155	-5.36541	8.0767e-08	2.10345e-05	KIF20A
ENSG00000124191	3087.85	0.700541	0.131149	5.34155	9.21557e-08	2.30745e-05	TOX2
ENSG00000274944	25.8561	6.08263	1.13886	5.34097	9.24522e-08	2.30745e-05	ENSG00000274944
ENSG00000141655	2696.87	-0.530996	0.100894	-5.26292	1.41783e-07	3.46644e-05	TNFRSF11A
ENSG00000154165	8872.37	-0.547051	0.104198	-5.2501	1.52015e-07	3.64228e-05	GPR15
ENSG00000113368	3082.73	-0.531088	0.101456	-5.23467	1.6528e-07	3.88246e-05	LMNB1
ENSG00000148773	5169.91	-0.670567	0.128213	-5.23011	1.69407e-07	3.90288e-05	MKI67
ENSG00000146670	1274.17	-0.685328	0.131431	-5.21434	1.84472e-07	4.16975e-05	CDCA5
ENSG00000135074	4589.07	0.559436	0.107398	5.209	1.89859e-07	4.21205e-05	ADAM19
ENSG00000073111	2871.27	-0.633172	0.123577	-5.12373	2.99558e-07	6.52491e-05	MCM2
ENSG00000075218	1351.89	-0.70823	0.138845	-5.10086	3.38117e-07	7.12452e-05	GTSE1
ENSG00000108679	2825.42	0.544098	0.106678	5.10038	3.3898e-07	7.12452e-05	LGALS3BP
ENSG00000185885	904.153	0.842003	0.166956	5.04325	4.57698e-07	9.45382e-05	IFITM1
ENSG00000092853	317.935	-1.30252	0.259788	-5.01377	5.33726e-07	0.000108373	CLSPN
ENSG00000141753	151.332	1.67269	0.335509	4.98553	6.17908e-07	0.000123376	IGFBP4
ENSG00000134256	562.455	-1.02698	0.206721	-4.96795	6.76651e-07	0.00013289	CD101
ENSG00000076382	1258.9	-0.659494	0.133632	-4.93515	8.00894e-07	0.000152297	SPAG5
ENSG00000128050	1437.31	-0.627899	0.127675	-4.91793	8.74634e-07	0.00016112	PAICS
ENSG00000167005	2945.68	-0.503005	0.10234	-4.91504	8.87641e-07	0.00016112	NUDT21
ENSG00000131747	2480.17	-0.684304	0.139977	-4.88868	1.01512e-06	0.00017884	TOP2A
ENSG00000160856	386.26	1.315	0.270164	4.86741	1.13072e-06	0.00019632	FCRL3
ENSG00000121152	1149.01	-0.749167	0.154194	-4.8586	1.18219e-06	0.000202324	NCAPH
ENSG00000145386	1144.74	-0.678196	0.139921	-4.847	1.25345e-06	0.000211498	CCNA2
ENSG00000166803	581.792	-0.860349	0.177713	-4.84122	1.29047e-06	0.00021472	PCLAF
ENSG00000189057	224.094	-1.35857	0.285548	-4.75777	1.95739e-06	0.000316885	FAM111B
ENSG00000075426	1456.19	-0.666445	0.140322	-4.74941	2.04008e-06	0.000321582	FOSL2
ENSG00000108106	2700.93	-0.576694	0.121397	-4.75049	2.02923e-06	0.000321582	UBE2S
ENSG00000167900	1891.74	-0.588484	0.123989	-4.74627	2.072e-06	0.000322371	TK1
ENSG00000169679	1235.59	-0.696597	0.146978	-4.73946	2.14293e-06	0.000329131	BUB1
ENSG00000072062	213.566	4.81373	1.02341	4.70362	2.55591e-06	0.000382747	PRKACA
ENSG00000183684	1794.39	-0.567799	0.121005	-4.69235	2.70088e-06	0.000396039	ALYREF
ENSG00000012048	357.752	-1.04231	0.224185	-4.64934	3.33007e-06	0.000463886	BRCA1
ENSG00000172349	5743.64	0.531222	0.11452	4.63869	3.5062e-06	0.000482808	IL16
ENSG00000087586	783.34	-0.779204	0.168497	-4.62443	3.75635e-06	0.000502032	AURKA
ENSG00000101412	1246.58	-0.653061	0.141373	-4.61943	3.848e-06	0.000502032	E2F1
ENSG00000103522	2417.42	0.516322	0.111723	4.62146	3.81042e-06	0.000502032	IL21R
ENSG00000140451	592.224	-0.840323	0.181709	-4.62455	3.75407e-06	0.000502032	PIF1
ENSG00000143355	42.2783	3.39059	0.734048	4.61903	3.85534e-06	0.000502032	LHX9
ENSG00000132780	1477.57	-0.582802	0.126883	-4.59322	4.36455e-06	0.000562229	NASP
ENSG00000133124	254.603	1.45542	0.317415	4.58524	4.53475e-06	0.00057794	IRS4
ENSG00000171241	430.359	-0.974933	0.214088	-4.55389	5.26638e-06	0.0006572	SHCBP1
ENSG00000122966	1360.79	-0.594539	0.130902	-4.54185	5.57632e-06	0.000670922	CIT
ENSG00000157557	1919.21	0.569578	0.125432	4.54094	5.60035e-06	0.000670922	ETS2
ENSG00000005102	359.337	1.12705	0.249697	4.51368	6.37133e-06	0.000745392	MEOX1
ENSG00000186185	1081.86	-0.736585	0.163214	-4.513	6.39165e-06	0.000745392	KIF18B
ENSG00000186193	1315.59	-0.617999	0.136954	-4.51244	6.40863e-06	0.000745392	SAPCD2
ENSG00000109674	503.559	-0.873406	0.19417	-4.49814	6.85499e-06	0.000789642	NEIL3
ENSG00000089685	1900.8	-0.560768	0.1249	-4.48975	7.13071e-06	0.000802759	BIRC5
ENSG00000129173	451.567	-0.918854	0.204605	-4.49088	7.09305e-06	0.000802759	E2F8
ENSG00000198901	1168.03	-0.622554	0.138697	-4.48858	7.16988e-06	0.000802759	PRC1
ENSG00000165891	424.598	-0.97657	0.217832	-4.48313	7.35548e-06	0.000815913	E2F7
ENSG00000196220	382.695	1.08829	0.242862	4.4811	7.42583e-06	0.00081616	SRGAP3
ENSG00000134057	1298.03	-0.628094	0.140707	-4.46384	8.05029e-06	0.000876749	CCNB1
ENSG00000134690	1143.46	-0.618259	0.138842	-4.45297	8.46887e-06	0.000914028	CDCA8
ENSG00000107130	229.912	-1.41008	0.317248	-4.44472	8.80054e-06	0.000941344	NCS1
ENSG00000213928	1260.03	0.68838	0.155016	4.44069	8.96715e-06	0.000950676	IRF9
ENSG00000138160	908.426	-0.744877	0.168044	-4.43263	9.30891e-06	0.000978252	KIF11
ENSG00000178999	1119.04	-0.602258	0.136312	-4.41822	9.95181e-06	0.00102778	AURKB
ENSG00000118193	481.597	-0.906457	0.206399	-4.39176	1.12434e-05	0.0011319	KIF14
ENSG00000197616	120.929	1.83472	0.417716	4.39227	1.12171e-05	0.0011319	MYH6
ENSG00000175063	1010.23	-0.639373	0.145918	-4.38172	1.17748e-05	0.00117552	UBE2C
ENSG00000101057	1762.34	-0.552989	0.127575	-4.33463	1.46006e-05	0.00138822	MYBL2
ENSG00000180549	1208.97	-0.578299	0.133381	-4.33571	1.45294e-05	0.00138822	FUT7
ENSG00000135127	937.398	0.708722	0.163608	4.33182	1.4788e-05	0.00139496	BICDL1
ENSG00000156802	1016.54	-0.712035	0.164628	-4.32512	1.52449e-05	0.00142683	ATAD2
ENSG00000168496	1200.46	-0.607525	0.140602	-4.32088	1.55408e-05	0.00144325	FEN1
ENSG00000119787	674.645	-0.804446	0.186784	-4.30682	1.65621e-05	0.00151623	ATL2
ENSG00000121957	616.837	-0.777603	0.181509	-4.28409	1.83485e-05	0.00165275	GPSM2
ENSG00000239697	1721.67	0.568115	0.132591	4.28471	1.82975e-05	0.00165275	TNFSF12
ENSG00000172817	166.755	1.36302	0.318924	4.27379	1.92179e-05	0.00171813	CYP7B1
ENSG00000137807	686.77	-0.768309	0.180492	-4.25674	2.07429e-05	0.00182321	KIF23
ENSG00000172005	2347.55	0.508091	0.119439	4.25396	2.10019e-05	0.00182321	MAL
ENSG00000119333	787.348	-0.754414	0.177484	-4.2506	2.13197e-05	0.00183748	DYNC2I2
ENSG00000123473	433.19	-0.942824	0.222278	-4.24165	2.21881e-05	0.00187485	STIL
ENSG00000170921	88.7119	-1.80131	0.425111	-4.23727	2.26253e-05	0.00189546	TANC2
ENSG00000024526	283.102	-1.11156	0.263034	-4.22594	2.37944e-05	0.00197956	DEPDC1
ENSG00000075702	776.519	-0.75469	0.178818	-4.22043	2.43838e-05	0.00200845	WDR62
ENSG00000111602	901.785	-0.625134	0.148205	-4.21803	2.46446e-05	0.00200845	TIMELESS
ENSG00000160957	897.454	-0.663578	0.157284	-4.21898	2.45407e-05	0.00200845	RECQL4
ENSG00000036448	33.6499	-3.55991	0.845451	-4.21067	2.54617e-05	0.00206102	MYOM2
ENSG00000147434	1291.97	0.605332	0.144486	4.18956	2.79498e-05	0.00223226	CHRNA6
ENSG00000109805	632.965	-0.771822	0.184976	-4.17255	3.01213e-05	0.00238976	NCAPG
ENSG00000090889	630.244	-0.728937	0.176059	-4.14029	3.46871e-05	0.00263008	KIF4A
ENSG00000137804	1345.65	-0.676497	0.163622	-4.13451	3.55707e-05	0.0026699	NUSAP1
ENSG00000196584	184.812	-1.24536	0.301529	-4.13016	3.62506e-05	0.00269741	XRCC2
ENSG00000159842	328.798	1.32132	0.320962	4.11673	3.84281e-05	0.00282434	ABR
ENSG00000051341	409.193	-1.10165	0.268566	-4.10197	4.09645e-05	0.00295847	POLQ
ENSG00000137563	373.608	-0.895406	0.21869	-4.0944	4.23255e-05	0.00303628	GGH
ENSG00000138180	697.509	-0.752429	0.184357	-4.08138	4.47687e-05	0.00317354	CEP55
ENSG00000013573	1372.19	-0.517312	0.126996	-4.07346	4.63203e-05	0.00323008	DDX11
ENSG00000276043	1578.01	-0.577886	0.14182	-4.07479	4.60564e-05	0.00323008	UHRF1
ENSG00000122952	1070.26	-0.564297	0.138667	-4.06944	4.71262e-05	0.00325387	ZWINT
ENSG00000184445	847.623	-0.682567	0.167757	-4.06878	4.72599e-05	0.00325387	KNTC1
ENSG00000066279	1252.51	-0.765797	0.188561	-4.06126	4.88084e-05	0.00334129	ASPM
ENSG00000138119	157.535	-1.42314	0.352539	-4.03684	5.41766e-05	0.0036877	MYOF
ENSG00000093009	523.537	-0.8964	0.222356	-4.03137	5.54524e-05	0.00373214	CDC45
ENSG00000047365	1023.69	0.71254	0.176998	4.0257	5.68052e-05	0.0037807	ARAP2
ENSG00000139618	281.606	-1.07983	0.268214	-4.02601	5.67324e-05	0.0037807	BRCA2
ENSG00000129534	694.171	-0.700033	0.174591	-4.00957	6.08293e-05	0.00402616	MIS18BP1
ENSG00000104081	1856.53	0.515375	0.128615	4.00712	6.14628e-05	0.00404574	BMF
ENSG00000073910	137.787	1.53761	0.386007	3.98338	6.79431e-05	0.00439978	FRY
ENSG00000127564	841.349	-0.669432	0.168132	-3.98158	6.84587e-05	0.00440933	PKMYT1
ENSG00000160298	723.544	-0.688594	0.173382	-3.97155	7.14071e-05	0.00456526	C21orf58
ENSG00000073969	264.912	1.3046	0.328796	3.96782	7.25342e-05	0.00459767	NSF
ENSG00000215784	195.574	-1.16495	0.294028	-3.96202	7.43189e-05	0.004686	FAM72D
ENSG00000166483	968.096	-0.665158	0.168348	-3.9511	7.77928e-05	0.00487936	WEE1
ENSG00000166199	390.251	0.906048	0.229708	3.94435	8.00165e-05	0.00497383	ALKBH3
ENSG00000079819	839.329	-0.734138	0.186937	-3.9272	8.59419e-05	0.00517531	EPB41L2
ENSG00000130827	1487.5	-0.694591	0.176924	-3.92592	8.63992e-05	0.00517531	PLXNA3
ENSG00000184014	408.567	1.16095	0.295455	3.92936	8.51719e-05	0.00517531	DENND5A
ENSG00000196329	1074.54	0.546601	0.139186	3.92713	8.59656e-05	0.00517531	GIMAP5
ENSG00000172869	1053.79	-0.66274	0.169099	-3.91923	8.88318e-05	0.00529455	DMXL1
ENSG00000073331	235.804	1.13119	0.289621	3.90576	9.39308e-05	0.00553662	ALPK1
ENSG00000196141	1046.95	-0.569582	0.145936	-3.90295	9.50263e-05	0.00553662	SPATS2L
ENSG00000168016	1766.65	0.527168	0.135559	3.88884	0.000100726	0.00580142	TRANK1
ENSG00000144554	866.584	-0.594506	0.153396	-3.87564	0.000106345	0.00598131	FANCD2
ENSG00000165244	457.749	-0.806509	0.208697	-3.8645	0.000111318	0.00620274	ZNF367
ENSG00000166263	109.789	-1.4746	0.383876	-3.84134	0.000122364	0.00678669	STXBP4
ENSG00000072571	401.217	-0.964828	0.251457	-3.83695	0.000124572	0.0068773	HMMR
ENSG00000236104	163.66	9.85237	2.58246	3.81511	0.000136123	0.00748052	ZBTB22
ENSG00000104522	887.085	0.64312	0.168666	3.81299	0.000137294	0.00751044	GFUS
ENSG00000134508	2304.76	-0.560456	0.147369	-3.8031	0.000142899	0.00771142	CABLES1
ENSG00000092621	747.927	-0.818191	0.215737	-3.79254	0.000149114	0.00794853	PHGDH
ENSG00000133321	1015.56	0.637411	0.168082	3.79226	0.000149284	0.00794853	PLAAT4
ENSG00000164484	739.457	0.624323	0.164612	3.79269	0.000149026	0.00794853	TMEM200A
ENSG00000160013	843.589	0.681777	0.180027	3.78709	0.000152422	0.00807971	PTGIR
ENSG00000166965	631	-0.689164	0.182473	-3.77681	0.000158852	0.00831026	RCCD1
ENSG00000181045	1152.39	0.50628	0.134796	3.75591	0.000172716	0.00891868	SLC26A11
ENSG00000056736	1158.32	-0.530197	0.141403	-3.74956	0.000177148	0.0089473	IL17RB
ENSG00000121579	1703.25	-0.546422	0.145723	-3.74973	0.000177028	0.0089473	NAA50
ENSG00000145911	467.611	-0.753606	0.2012	-3.74556	0.000179992	0.0089473	N4BP3
ENSG00000213347	1151.35	-0.524413	0.139903	-3.7484	0.000177968	0.0089473	MXD3
ENSG00000149554	468.49	-0.942128	0.25259	-3.72987	0.000191577	0.00944481	CHEK1
ENSG00000182983	65.1656	-1.90677	0.51293	-3.71741	0.000201275	0.00988226	ZNF662
ENSG00000162607	882.361	-0.59632	0.160507	-3.71524	0.000203011	0.00992684	USP1
ENSG00000131462	831.179	-0.560236	0.152199	-3.68094	0.000232379	0.0110472	TUBG1
ENSG00000111962	140.492	-1.40466	0.382434	-3.67294	0.000239778	0.0113092	UST
ENSG00000047644	806.533	0.675728	0.184086	3.67072	0.000241865	0.0113629	WWC3
ENSG00000173898	193.234	-1.29178	0.352084	-3.66896	0.000243536	0.0113967	SPTBN2
ENSG00000106123	336.86	0.833347	0.227361	3.6653	0.000247044	0.0115159	EPHB6
ENSG00000125384	503.966	0.765698	0.209311	3.65818	0.000254008	0.0117491	PTGER2
ENSG00000141469	1123.87	0.529466	0.145187	3.64678	0.000265545	0.0122355	SLC14A1
ENSG00000184661	559.62	-0.728164	0.20016	-3.63791	0.000274862	0.0125927	CDCA2
ENSG00000142173	2156.51	0.56694	0.156157	3.63059	0.000282779	0.0128322	COL6A2
ENSG00000112029	451.232	-0.7205	0.198938	-3.62172	0.000292647	0.0132298	FBXO5
ENSG00000126787	431.37	-0.796743	0.220429	-3.61451	0.00030092	0.0135527	DLGAP5
ENSG00000164488	187.994	1.19159	0.329818	3.61288	0.000302811	0.0135868	DACT2
ENSG00000198393	311.37	-0.952746	0.263996	-3.60894	0.000307446	0.0137433	ZNF26
ENSG00000102384	171.04	-1.12369	0.312812	-3.59221	0.000327882	0.0144946	CENPI
ENSG00000074356	1882.25	-0.513173	0.143067	-3.58695	0.00033457	0.0145751	NCBP3
ENSG00000095397	1658.82	-0.50777	0.141507	-3.5883	0.00033284	0.0145751	WHRN
ENSG00000131069	757.908	0.619434	0.172766	3.5854	0.000336556	0.0146085	ACSS2
ENSG00000181544	96.8406	-1.49684	0.41856	-3.57616	0.000348679	0.014972	FANCB
ENSG00000088538	230.968	0.981601	0.275144	3.56759	0.000360275	0.0153598	DOCK3
ENSG00000153044	531.967	-0.669294	0.188794	-3.5451	0.000392469	0.0163825	CENPH
ENSG00000157456	1000.98	-0.584236	0.16477	-3.54577	0.000391465	0.0163825	CCNB2
ENSG00000080298	293.024	-1.05582	0.298514	-3.53691	0.000404844	0.0168404	RFX3
ENSG00000173207	871.891	-0.528395	0.149526	-3.53379	0.000409646	0.0169812	CKS1B
ENSG00000092470	545.685	-0.677711	0.192214	-3.52582	0.000422181	0.0173805	WDR76
ENSG00000159147	335.427	-0.923335	0.263096	-3.5095	0.000448958	0.0184196	DONSON
ENSG00000159788	292.071	-0.943017	0.270032	-3.49224	0.000478993	0.019452	RGS12
ENSG00000214357	272.152	-0.874052	0.25093	-3.48325	0.000495366	0.0199814	NEURL1B
ENSG00000115163	558.22	-0.63162	0.181605	-3.47799	0.000505194	0.0202415	CENPA
ENSG00000204304	219.834	-1.03582	0.298017	-3.47571	0.000509496	0.0203459	PBX2
ENSG00000102524	396.97	0.784748	0.226081	3.47109	0.000518358	0.0204948	TNFSF13B
ENSG00000120549	114.554	1.31536	0.379832	3.46301	0.000534166	0.0209397	KIAA1217
ENSG00000259781	1084.52	-0.543174	0.156795	-3.46423	0.000531753	0.0209397	ENSG00000259781
ENSG00000198520	115.182	1.74619	0.505261	3.45602	0.000548222	0.0213633	ARMH1
ENSG00000221869	110.693	1.32812	0.384348	3.45552	0.00054924	0.0213633	CEBPD
ENSG00000117724	1226.38	-0.699323	0.203079	-3.44361	0.000574003	0.0220497	CENPF
ENSG00000241106	24.3116	4.35291	1.2641	3.44349	0.000574249	0.0220497	HLA-DOB
ENSG00000131153	288.811	-0.833206	0.242262	-3.43928	0.000583257	0.022324	GINS2
ENSG00000163535	283.766	-1.03604	0.301696	-3.43405	0.00059464	0.0226872	SGO2
ENSG00000103489	819.038	11.1491	3.24746	3.43318	0.000596555	0.022688	XYLT1
ENSG00000065328	217.638	-1.0474	0.305446	-3.42908	0.000605639	0.0229196	MCM10
ENSG00000163121	97.7308	1.40114	0.408651	3.4287	0.00060647	0.0229196	NEURL3
ENSG00000091651	300.116	-0.850274	0.248566	-3.42071	0.000624571	0.0232933	ORC6
ENSG00000104738	2684.15	-0.504051	0.147526	-3.4167	0.000633858	0.0232933	MCM4
ENSG00000141858	455.257	0.89027	0.26054	3.41701	0.000633125	0.0232933	SAMD1
ENSG00000137310	685.983	-0.7202	0.211069	-3.41215	0.000644521	0.0235547	TCF19
ENSG00000198826	958.487	-0.623414	0.182871	-3.40903	0.000651941	0.0237394	ARHGAP11A
ENSG00000102543	146.958	-1.19419	0.351642	-3.39604	0.000683683	0.0245961	CDADC1
ENSG00000196873	256.45	-0.887971	0.261939	-3.38999	0.000698956	0.0249211	ZNG1B
ENSG00000168447	28.5475	-3.19669	0.949238	-3.36764	0.00075814	0.026635	SCNN1B
ENSG00000165480	235.532	-0.932034	0.277356	-3.36042	0.000778237	0.0271026	SKA3
ENSG00000234814	160.146	-1.18622	0.353931	-3.35156	0.000803566	0.027663	ENSG00000234814
ENSG00000146263	357.998	-0.784078	0.234672	-3.34116	0.000834288	0.0285565	MMS22L
ENSG00000111665	651.2	-0.610701	0.18351	-3.3279	0.000875045	0.0297814	CDCA3
ENSG00000161888	525.023	-0.652075	0.196137	-3.3246	0.000885469	0.030028	SPC24
ENSG00000112312	318.915	-0.766073	0.231148	-3.31421	0.00091901	0.0307534	GMNN
ENSG00000051180	387.473	-0.726105	0.219545	-3.30732	0.000941926	0.0314215	RAD51
ENSG00000100526	396.234	-0.744221	0.225785	-3.29614	0.000980215	0.0324317	CDKN3
ENSG00000119686	343.587	0.735717	0.223254	3.29543	0.000982697	0.0324317	FLVCR2
ENSG00000133119	417.924	-0.688934	0.20916	-3.29381	0.000988376	0.0325295	RFC3
ENSG00000116016	373.232	-0.920222	0.279754	-3.2894	0.00100403	0.032954	EPAS1
ENSG00000029993	470.422	-0.6936	0.211315	-3.28231	0.00102962	0.033686	HMGB3
ENSG00000168268	375.827	-0.78485	0.239162	-3.28167	0.00103195	0.033686	NT5DC2
ENSG00000196730	121.222	-1.29971	0.396822	-3.2753	0.0010555	0.0339916	DAPK1
ENSG00000276557	335.19	0.750925	0.22958	3.27087	0.00107219	0.0342534	TRBV18
ENSG00000169607	411.172	-0.839077	0.257605	-3.25723	0.00112506	0.0355626	CKAP2L
ENSG00000035499	441.991	-0.714141	0.220481	-3.23901	0.00119943	0.0378137	DEPDC1B
ENSG00000225614	575.243	0.641072	0.198084	3.23636	0.00121063	0.0380665	ZNF469
ENSG00000111581	541.996	-0.597444	0.185185	-3.2262	0.00125445	0.0391361	NUP107
ENSG00000137941	164.22	-1.19644	0.37145	-3.221	0.00127746	0.0396522	TTLL7
ENSG00000146955	204.366	1.02363	0.31889	3.20999	0.00132738	0.0407745	RAB19
ENSG00000115318	344.795	-0.820997	0.255882	-3.2085	0.00133428	0.0408816	LOXL3
ENSG00000094804	276.494	-0.851395	0.265935	-3.20151	0.00136709	0.0417799	CDC6
ENSG00000136982	185.311	-0.967019	0.302986	-3.19163	0.00141472	0.042799	DSCC1
ENSG00000138386	595.863	-0.592482	0.185633	-3.19168	0.00141446	0.042799	NAB1
ENSG00000237441	521.177	0.618574	0.193964	3.18912	0.00142706	0.0430633	RGL2
ENSG00000284946	601.688	-0.602605	0.189021	-3.18802	0.00143249	0.0431185	ENSG00000284946
ENSG00000135451	932.747	-0.527706	0.16624	-3.17435	0.0015017	0.0450887	TROAP
ENSG00000189152	137.968	1.15347	0.363555	3.17276	0.00150999	0.0451061	GRAPL
ENSG00000144724	212.039	1.06593	0.33773	3.15616	0.00159861	0.0469396	PTPRG
ENSG00000176974	451.888	7.66781	2.43821	3.14485	0.0016617	0.0486728	SHMT1
ENSG00000031081	690.987	0.565237	0.180364	3.13387	0.00172517	0.0500425	ARHGAP31
ENSG00000107371	427.957	-0.656779	0.210012	-3.12733	0.001764	0.0509222	EXOSC3
ENSG00000276023	143.638	-2.04308	0.653541	-3.12617	0.001771	0.0510014	DUSP14
ENSG00000179387	318.59	-0.73271	0.234616	-3.12302	0.00179007	0.051427	ELMOD2
ENSG00000108559	905.033	0.647369	0.207615	3.11811	0.00182012	0.0520407	NUP88
ENSG00000115604	453.966	0.613397	0.196803	3.11681	0.0018282	0.0521472	IL18R1
ENSG00000102245	165.517	1.13203	0.364291	3.10748	0.00188689	0.0530644	CD40LG
ENSG00000139734	228.453	-0.950904	0.306005	-3.10747	0.00188693	0.0530644	DIAPH3
ENSG00000129195	605.671	-0.552785	0.178147	-3.10296	0.00191594	0.053754	PIMREG
ENSG00000197943	395.994	0.649214	0.209399	3.10037	0.00193282	0.0539747	PLCG2
ENSG00000085511	565.68	-0.589692	0.190298	-3.09878	0.0019432	0.0541383	MAP3K4
ENSG00000122507	193.832	0.933535	0.301643	3.09484	0.00196919	0.0546086	BBS9
ENSG00000132017	345.599	-11.8911	3.84349	-3.09383	0.00197591	0.0546683	DCAF15
ENSG00000138398	587.701	-0.545496	0.176859	-3.08436	0.00203991	0.0561797	PPIG
ENSG00000101773	286.804	-0.851508	0.276665	-3.07775	0.00208568	0.0572371	RBBP8
ENSG00000182628	683.636	-0.519222	0.168719	-3.07744	0.00208787	0.0572371	SKA2
ENSG00000254004	185.418	-0.910801	0.296273	-3.07419	0.00211074	0.0576007	ZNF260
ENSG00000167088	648.925	-0.579001	0.18902	-3.06317	0.00219002	0.0593585	SNRPD1
ENSG00000103174	551.389	0.557253	0.182096	3.06021	0.0022118	0.0598135	NAGPA
ENSG00000274752	411.576	0.665655	0.217764	3.05676	0.0022374	0.0602337	TRBV12-3
ENSG00000185761	162.809	1.07855	0.353513	3.05095	0.00228115	0.061027	ADAMTSL5
ENSG00000164362	106.989	-1.33085	0.436779	-3.04697	0.00231159	0.0616766	TERT
ENSG00000172215	327.37	0.718923	0.236186	3.04389	0.00233539	0.0620355	CXCR6
ENSG00000138182	353.561	-0.768932	0.252864	-3.04089	0.00235881	0.062519	KIF20B
ENSG00000144283	725.476	-0.597667	0.196864	-3.03594	0.00239785	0.0634133	PKP4
ENSG00000213886	24.618	2.99946	0.990225	3.02907	0.00245308	0.0645887	UBD
ENSG00000104889	526.732	-0.556524	0.184322	-3.0193	0.0025336	0.0662718	RNASEH2A
ENSG00000167566	258.604	0.83382	0.276826	3.01208	0.00259466	0.0675739	NCKAP5L
ENSG00000116396	360.134	-0.662693	0.220685	-3.00288	0.00267434	0.0691977	KCNC4
ENSG00000165304	446.897	-0.6279	0.209764	-2.99337	0.00275914	0.0705492	MELK
ENSG00000184465	629.762	-0.514348	0.171778	-2.99426	0.00275107	0.0705492	WDR27
ENSG00000205726	41.2336	2.00958	0.671413	2.99307	0.0027619	0.0705492	ITSN1
ENSG00000138346	248.818	-1.05566	0.352792	-2.9923	0.00276882	0.0705755	DNA2
ENSG00000116120	740.878	-0.543395	0.181655	-2.99135	0.00277745	0.0706451	FARSB
ENSG00000137871	386.173	-0.655561	0.219734	-2.98343	0.00285034	0.0719808	ZNF280D
ENSG00000011426	438.949	-0.767186	0.257455	-2.97988	0.0028836	0.07212	ANLN
ENSG00000151849	324.837	-0.783294	0.262838	-2.98014	0.00288117	0.07212	CENPJ
ENSG00000205208	528.937	-0.57041	0.191378	-2.98055	0.00287735	0.07212	C4orf46
ENSG00000205089	49.9098	-2.08502	0.700332	-2.97718	0.00290912	0.0726067	CCNI2
ENSG00000183048	281.264	-0.840901	0.282887	-2.97257	0.00295316	0.0734001	SLC25A10
ENSG00000181218	92.9566	-4.73719	1.59883	-2.9629	0.00304755	0.0752777	H2AC25
ENSG00000123975	597.363	-0.517596	0.174805	-2.961	0.00306645	0.0755886	CKS2
ENSG00000164045	292.394	-0.792403	0.269078	-2.94488	0.00323077	0.078695	CDC25A
ENSG00000137571	26.0194	2.59074	0.881647	2.93853	0.00329774	0.0799734	SLCO5A1
ENSG00000171596	156.321	-0.950604	0.323493	-2.93856	0.00329744	0.0799734	NMUR1
ENSG00000197299	483.733	-0.653952	0.22326	-2.92911	0.00339933	0.0817752	BLM
ENSG00000284906	602.753	-0.616786	0.210811	-2.92577	0.00343603	0.0823273	ENSG00000284906
ENSG00000158457	201.891	1.02502	0.350509	2.92437	0.00345152	0.0825332	TSPAN33
ENSG00000171914	32.0499	-2.24299	0.76834	-2.91927	0.00350849	0.0833963	TLN2
ENSG00000158402	177.272	-0.889708	0.305003	-2.91704	0.00353368	0.083498	CDC25C
ENSG00000162241	864.963	0.513788	0.176128	2.91713	0.00353274	0.083498	SLC25A45
ENSG00000204611	74.0206	-1.39805	0.479899	-2.91321	0.00357737	0.0843639	ZNF616
ENSG00000149929	580.667	-0.525061	0.180369	-2.91104	0.00360228	0.0847844	HIRIP3
ENSG00000116299	577.768	0.6075	0.208954	2.90734	0.0036452	0.085292	ELAPOR1
ENSG00000092330	393.476	-0.718958	0.247723	-2.90227	0.0037047	0.0858459	TINF2
ENSG00000104856	917.55	0.516721	0.178555	2.8939	0.00380492	0.0876596	RELB
ENSG00000156232	538.601	0.534776	0.185598	2.88137	0.00395951	0.0906978	WHAMM
ENSG00000162594	27.4172	2.53906	0.882454	2.87727	0.00401133	0.0915348	IL23R
ENSG00000151725	341.949	-0.695195	0.241823	-2.8748	0.00404279	0.0919026	CENPU
ENSG00000149115	660.036	0.523355	0.182454	2.86841	0.00412535	0.0936018	TNKS1BP1
ENSG00000176142	606.152	-0.586087	0.205093	-2.85767	0.00426768	0.0959227	TMEM39A
ENSG00000142156	308.023	0.678443	0.237543	2.85608	0.00428906	0.0959341	COL6A1
ENSG00000088543	447.365	0.60278	0.211255	2.85333	0.00432641	0.0961602	C3orf18
ENSG00000273604	425.82	0.597008	0.209511	2.84953	0.00437836	0.0971347	EPOP
ENSG00000113360	871.734	-0.521881	0.183305	-2.84706	0.00441255	0.0973525	DROSHA
ENSG00000137496	643.9	0.510715	0.179794	2.84055	0.00450358	0.098814	IL18BP
ENSG00000171320	185.533	-1.03606	0.364813	-2.83997	0.00451179	0.098814	ESCO2
ENSG00000114853	30.9201	2.08713	0.73532	2.8384	0.00453402	0.0991196	ZBTB47
ENSG00000081041	27.2022	2.18752	0.771064	2.83702	0.00455374	0.0992056	CXCL2
ENSG00000136824	576.558	-0.550993	0.194484	-2.8331	0.00460988	0.0996866	SMC2
ENSG00000058056	477.786	-0.675049	0.239565	-2.81782	0.00483516	0.10307	USP13
ENSG00000107611	76.6056	1.67333	0.594578	2.81432	0.00488805	0.103828	CUBN
ENSG00000164687	469.501	-0.578947	0.205871	-2.81219	0.0049206	0.104334	FABP5
ENSG00000187987	36.8731	1.92655	0.687898	2.80063	0.00510035	0.107574	ZSCAN23
ENSG00000100162	573.793	-0.500907	0.179307	-2.79357	0.00521296	0.109564	CENPM
ENSG00000111247	258.917	-0.750137	0.268975	-2.78887	0.00528915	0.110437	RAD51AP1
ENSG00000132436	556.766	-0.574915	0.206098	-2.78953	0.0052785	0.110437	FIGNL1
ENSG00000188610	310.368	-0.661407	0.237085	-2.78975	0.00527491	0.110437	FAM72B
ENSG00000197540	758.256	0.517173	0.185739	2.7844	0.00536263	0.110957	GZMM
ENSG00000115607	40.975	1.88304	0.676951	2.78166	0.00540821	0.111515	IL18RAP
ENSG00000137135	262.22	-0.799629	0.288572	-2.77099	0.0055886	0.114057	ARHGEF39
ENSG00000151692	92.8591	1.18459	0.428418	2.76504	0.00569153	0.11596	RNF144A
ENSG00000099958	85.0967	-1.5764	0.572939	-2.75142	0.00593367	0.119066	DERL3
ENSG00000164483	472.41	-0.583859	0.212244	-2.75089	0.00594339	0.119066	SAMD3
ENSG00000183153	187.679	0.822532	0.299145	2.74961	0.00596656	0.119132	GJD3
ENSG00000151576	387.58	-0.602472	0.219206	-2.74842	0.00598827	0.119367	QTRT2
ENSG00000091972	85.3007	1.18807	0.434085	2.73696	0.00620097	0.122993	CD200
ENSG00000138760	532.898	-0.501726	0.183502	-2.73418	0.00625365	0.123628	SCARB2
ENSG00000085840	397.073	-0.635932	0.23287	-2.73084	0.00631726	0.124417	ORC1
ENSG00000163683	449.733	0.658894	0.241313	2.73045	0.00632471	0.124417	SMIM14
ENSG00000173681	248.477	0.843691	0.309625	2.72487	0.00643259	0.126032	BCLAF3
ENSG00000113273	322.361	0.672733	0.247284	2.72048	0.00651865	0.126847	ARSB
ENSG00000157181	162.962	-0.86333	0.317366	-2.7203	0.00652233	0.126847	ODR4
ENSG00000147679	286.091	0.65969	0.24353	2.70887	0.00675128	0.129409	UTP23
ENSG00000121211	165.957	-0.867266	0.320326	-2.70744	0.00678034	0.129445	MND1
ENSG00000157110	434.537	0.558031	0.206175	2.70658	0.00679792	0.129474	RBPMS
ENSG00000075340	73.2439	-1.51616	0.560561	-2.70471	0.00683641	0.13	ADD2
ENSG00000145217	123.714	-1.14755	0.424879	-2.70089	0.00691542	0.130673	SLC26A1
ENSG00000163975	447.816	-0.599962	0.222641	-2.69475	0.00704418	0.132578	MELTF
ENSG00000180182	920.265	-0.508804	0.188952	-2.69277	0.00708607	0.133058	MED14
ENSG00000104361	108.054	1.08866	0.406233	2.6799	0.00736438	0.137209	NIPAL2
ENSG00000204564	166.009	0.947562	0.353877	2.67766	0.00741383	0.137888	C6orf136
ENSG00000183044	545.212	0.520036	0.194488	2.67388	0.00749799	0.13862	ABAT
ENSG00000165996	164.038	-0.89551	0.335294	-2.67082	0.00756666	0.139245	HACD1
ENSG00000101447	323.421	-0.615664	0.230682	-2.66889	0.00761022	0.139832	FAM83D
ENSG00000117650	325.029	-0.680382	0.255352	-2.66448	0.00771063	0.141244	NEK2
ENSG00000133104	151.555	0.934728	0.351274	2.66097	0.00779162	0.141667	SPART
ENSG00000167889	149.622	1.00545	0.37786	2.66091	0.00779288	0.141667	MGAT5B
ENSG00000110619	695.533	-0.51125	0.192201	-2.65997	0.00781476	0.14185	CARS1
ENSG00000160111	35.6011	-1.88495	0.708866	-2.6591	0.00783491	0.142	CPAMD8
ENSG00000168078	192.866	-0.838814	0.316755	-2.64815	0.00809344	0.145804	PBK
ENSG00000109452	393.756	0.560628	0.21188	2.64596	0.00814589	0.146528	INPP4B
ENSG00000005189	246.012	-0.681768	0.258947	-2.63285	0.00846724	0.150724	REXO5
ENSG00000013619	100.376	1.05449	0.400496	2.63295	0.00846461	0.150724	MAMLD1
ENSG00000187045	209.327	-0.896886	0.340818	-2.63157	0.00849905	0.151066	TMPRSS6
ENSG00000107282	285.405	0.666415	0.253475	2.62912	0.00856071	0.151937	APBA1
ENSG00000119326	297.319	-0.691745	0.263628	-2.62394	0.0086918	0.153581	CTNNAL1
ENSG00000143771	402.154	-0.577369	0.220357	-2.62015	0.00878903	0.154388	CNIH4
ENSG00000125885	425.595	-0.56569	0.216938	-2.60762	0.00911748	0.158761	MCM8
ENSG00000221829	737.868	-0.518561	0.198834	-2.60801	0.00910698	0.158761	FANCG
ENSG00000240445	243.931	-0.710231	0.272656	-2.60486	0.00919122	0.159812	FOXO3B
ENSG00000140534	466.892	-0.533883	0.205179	-2.60203	0.00926727	0.160436	TICRR
ENSG00000179750	286.868	-0.789677	0.303686	-2.60031	0.00931409	0.16085	APOBEC3B
ENSG00000144048	57.1494	-6.74423	2.59966	-2.59427	0.00947917	0.162461	DUSP11
ENSG00000176208	350.204	-0.578621	0.223038	-2.59427	0.00947914	0.162461	ATAD5
ENSG00000022567	458.912	0.554313	0.213739	2.59341	0.00950291	0.162636	SLC45A4
ENSG00000118785	231.606	0.759316	0.293988	2.58281	0.00979984	0.166764	SPP1
ENSG00000164087	352.371	-0.585633	0.226805	-2.5821	0.00982016	0.166873	POC1A
ENSG00000139160	31.5517	-1.86444	0.722835	-2.57934	0.00989904	0.167738	ETFBKMT
ENSG00000108854	426.245	0.52636	0.204316	2.5762	0.00998924	0.168165	SMURF2
ENSG00000176894	281.014	-0.654223	0.254148	-2.57418	0.0100477	0.168588	PXMP2
ENSG00000143228	314.578	-0.675172	0.263474	-2.56257	0.0103899	0.17147	NUF2
ENSG00000204681	405.386	0.53453	0.208493	2.56378	0.010354	0.17147	GABBR1
ENSG00000233493	396.124	-0.629009	0.245518	-2.56197	0.010408	0.17151	TMEM238
ENSG00000267303	59.6752	-9.84006	3.84465	-2.55942	0.0104848	0.172538	ENSG00000267303
ENSG00000077152	297.963	-0.653607	0.255664	-2.55651	0.0105727	0.173509	UBE2T
ENSG00000066697	340.804	-0.574221	0.225441	-2.5471	0.0108623	0.177127	MSANTD3
ENSG00000149084	289.228	-0.648535	0.255139	-2.54189	0.0110255	0.177773	HSD17B12
ENSG00000171960	549.495	-0.519139	0.204565	-2.53778	0.0111559	0.179634	PPIH
ENSG00000179978	64.3897	-9.74666	3.84449	-2.53523	0.0112375	0.179992	ENSG00000179978
ENSG00000015568	148.456	1.09327	0.43308	2.52442	0.0115891	0.182899	RGPD5
ENSG00000136122	352.916	-0.577519	0.228869	-2.52335	0.0116241	0.182899	BORA
ENSG00000172508	51.48	-1.4517	0.575469	-2.52263	0.011648	0.182899	CARNS1
ENSG00000269693	50.9073	-6.7448	2.67365	-2.5227	0.0116459	0.182899	ENSG00000269693
ENSG00000116830	1010.87	-0.514196	0.20409	-2.51946	0.0117535	0.184022	TTF2
ENSG00000139354	70.0241	-1.19468	0.474309	-2.51878	0.0117762	0.184022	GAS2L3
ENSG00000244560	43.723	-1.55103	0.616038	-2.51775	0.0118108	0.184237	ENSG00000244560
ENSG00000198400	47.9071	1.51809	0.604263	2.5123	0.0119946	0.18513	NTRK1
ENSG00000138778	302.451	-0.675821	0.269202	-2.51046	0.0120575	0.185162	CENPE
ENSG00000122877	220.069	0.696047	0.277535	2.50797	0.0121428	0.186025	EGR2
ENSG00000080854	350.11	0.590375	0.235672	2.50506	0.0122429	0.186228	IGSF9B
ENSG00000121542	225.331	-0.7079	0.28282	-2.503	0.0123144	0.186979	SEC22A
ENSG00000123685	122.685	0.926971	0.370667	2.50082	0.0123907	0.1879	BATF3
ENSG00000175048	582.096	0.553091	0.221837	2.49323	0.0126585	0.191476	ZDHHC14
ENSG00000211706	243.369	0.657262	0.263574	2.49365	0.0126438	0.191476	TRBV6-1
ENSG00000163918	283.427	-0.639165	0.256491	-2.49196	0.0127041	0.191924	RFC4
ENSG00000103995	319.831	-0.581324	0.233762	-2.48682	0.012889	0.193496	CEP152
ENSG00000116981	23.798	2.4605	0.989006	2.48785	0.0128518	0.193496	NT5C1A
ENSG00000146858	152.755	-0.823662	0.331161	-2.48719	0.0128756	0.193496	ZC3HAV1L
ENSG00000134531	133.247	0.973518	0.392587	2.47975	0.0131475	0.195745	EMP1
ENSG00000133121	27.394	2.0632	0.832609	2.47799	0.0132126	0.196315	STARD13
ENSG00000160336	214.593	-0.77511	0.312838	-2.47767	0.0132242	0.196315	ZNF761
ENSG00000143702	523.26	0.565691	0.228512	2.47554	0.0133034	0.197002	CEP170
ENSG00000049449	417.073	-0.502534	0.203675	-2.46733	0.0136123	0.199115	RCN1
ENSG00000166825	201.754	0.723114	0.293985	2.4597	0.0139054	0.201692	ANPEP
ENSG00000138018	615.31	-0.507354	0.206756	-2.45388	0.0141324	0.203984	SELENOI
ENSG00000284969	38.2869	-9.43787	3.84609	-2.45389	0.0141321	0.203984	ENSG00000284969
ENSG00000160972	385.464	0.613542	0.250551	2.44877	0.0143345	0.205909	PPP1R16A
ENSG00000135912	380.143	-0.756865	0.309359	-2.44656	0.0144227	0.20632	TTLL4
ENSG00000151239	427.128	-0.598291	0.244586	-2.44614	0.0144396	0.20632	TWF1
ENSG00000179862	205.847	0.704908	0.288317	2.4449	0.0144891	0.20632	CITED4
ENSG00000100485	388.824	0.527233	0.21612	2.43954	0.014706	0.208989	SOS2
ENSG00000204428	26.234	2.46903	1.01444	2.43389	0.0149373	0.211025	LY6G5C
ENSG00000073756	48.513	-1.56549	0.644135	-2.43038	0.0150831	0.211835	PTGS2
ENSG00000156162	349.385	-0.548289	0.225788	-2.42833	0.0151683	0.212343	DPY19L4
ENSG00000204923	175.897	-0.780017	0.321216	-2.42832	0.0151688	0.212343	FBXO48
ENSG00000259316	217.647	-0.694965	0.287015	-2.42136	0.0154626	0.215148	ENSG00000259316
ENSG00000198056	344.141	-0.576	0.238185	-2.41829	0.0155937	0.216218	PRIM1
ENSG00000134152	477.658	-0.504602	0.208804	-2.41663	0.015665	0.216956	KATNBL1
ENSG00000104967	95.5601	1.02697	0.425262	2.41492	0.0157388	0.217475	NOVA2
ENSG00000144115	40.9641	1.56891	0.650195	2.41299	0.0158222	0.218376	THNSL2
ENSG00000152766	35.4127	-1.6342	0.67758	-2.41182	0.0158733	0.218828	ANKRD22
ENSG00000072195	28.611	1.77832	0.737987	2.40969	0.0159659	0.219351	SPEG
ENSG00000100167	130.359	-0.884155	0.367624	-2.40505	0.0161703	0.220588	SEPTIN3
ENSG00000161955	118.275	0.951146	0.395678	2.40384	0.016224	0.220588	TNFSF13
ENSG00000174371	311.833	-0.668761	0.278503	-2.40127	0.0163382	0.221416	EXO1
ENSG00000186281	248.945	-0.636279	0.265179	-2.39944	0.0164203	0.222186	GPAT2
ENSG00000184056	519.477	0.515964	0.215171	2.39793	0.016488	0.222189	VPS33B
ENSG00000120539	323.379	-0.548515	0.229008	-2.39518	0.0166123	0.222848	MASTL
ENSG00000198720	108.362	-0.967782	0.404148	-2.39463	0.0166374	0.222848	ANKRD13B
ENSG00000260914	466.654	0.575762	0.240591	2.39311	0.0167062	0.222946	ENSG00000260914
ENSG00000062524	128.83	-0.987758	0.414149	-2.38503	0.0170777	0.22408	LTK
ENSG00000109472	237.779	-0.725148	0.303705	-2.38767	0.0169556	0.22408	CPE
ENSG00000151116	351.07	-0.541379	0.226781	-2.38723	0.0169757	0.22408	UEVLD
ENSG00000173198	68.7103	1.41737	0.594143	2.38557	0.0170526	0.22408	CYSLTR1
ENSG00000134222	326.008	-0.577483	0.242937	-2.37709	0.0174497	0.227225	PSRC1
ENSG00000163611	205.046	-0.751233	0.316179	-2.37598	0.0175026	0.22742	SPICE1
ENSG00000276405	62.7355	1.43858	0.60542	2.37616	0.0174938	0.22742	TRBV13
ENSG00000085999	472.633	-0.505329	0.212848	-2.37413	0.0175905	0.228241	RAD54L
ENSG00000272398	365.774	0.595715	0.250993	2.37343	0.0176238	0.228252	CD24
ENSG00000142583	51.1937	1.34136	0.566851	2.36635	0.0179647	0.230291	SLC2A5
ENSG00000142856	237.633	-0.639339	0.270201	-2.36616	0.0179734	0.230291	ITGB3BP
ENSG00000164008	374.628	0.533246	0.22544	2.36536	0.0180126	0.230546	C1orf50
ENSG00000135362	314.942	0.644992	0.273708	2.35649	0.0184485	0.234124	PRR5L
ENSG00000166004	343.051	-0.573283	0.24371	-2.35231	0.018657	0.235066	CEP295
ENSG00000173548	169.32	0.737932	0.313695	2.35239	0.0186532	0.235066	SNX33
ENSG00000224769	32.2191	-2.40212	1.02581	-2.34167	0.0191976	0.240572	ENSG00000224769
ENSG00000153898	62.586	1.19212	0.509289	2.34076	0.0192446	0.240658	MCOLN2
ENSG00000060982	47.9782	-1.56794	0.670557	-2.33826	0.0193737	0.241407	BCAT1
ENSG00000276953	269.325	0.616955	0.264183	2.33533	0.019526	0.242658	TRBV12-4
ENSG00000105928	65.8161	1.171	0.502022	2.33256	0.019671	0.243813	GSDME
ENSG00000153140	170.258	-0.730429	0.313296	-2.33143	0.0197306	0.243934	CETN3
ENSG00000174175	43.3537	-1.4528	0.623378	-2.33053	0.0197784	0.244168	SELP
ENSG00000115523	63.8616	-1.232	0.532389	-2.3141	0.0206621	0.249694	GNLY
ENSG00000188985	138.87	-0.901161	0.389359	-2.31447	0.0206417	0.249694	ENSG00000188985
ENSG00000146281	328.357	-0.540623	0.233905	-2.3113	0.0208165	0.250635	PM20D2
ENSG00000137404	301.367	-0.555145	0.240238	-2.31082	0.020843	0.250701	NRM
ENSG00000146143	285.964	-0.579646	0.251638	-2.30349	0.0212513	0.254082	PRIM2
ENSG00000219626	122.755	-0.954984	0.414973	-2.30132	0.0213737	0.255291	FAM228B
ENSG00000156509	125.688	-0.833568	0.362358	-2.3004	0.0214254	0.255654	FBXO43
ENSG00000171570	50.5667	-1.55948	0.678284	-2.29915	0.0214962	0.256243	ENSG00000171570
ENSG00000152463	166.769	0.748157	0.325836	2.29611	0.0216694	0.257283	OLAH
ENSG00000121988	45.7274	-1.6182	0.706191	-2.29145	0.0219374	0.259181	ZRANB3
ENSG00000134326	29.1361	1.72077	0.750871	2.29169	0.0219234	0.259181	CMPK2
ENSG00000161551	109.274	-0.948542	0.415235	-2.28435	0.0223511	0.261747	ZNF577
ENSG00000108384	285.471	-0.566661	0.248132	-2.28371	0.0223886	0.261929	RAD51C
ENSG00000260075	63.304	1.45999	0.639944	2.28143	0.0225231	0.262989	LRRC37A2
ENSG00000275791	296.839	0.629654	0.276309	2.2788	0.0226789	0.263268	TRBV10-3
ENSG00000254469	81.0507	-1.08204	0.475565	-2.27528	0.022889	0.264937	XNDC1N
ENSG00000117643	52.9803	1.28162	0.563902	2.27277	0.0230402	0.266173	MAN1C1
ENSG00000090674	297.422	0.546835	0.240741	2.27146	0.023119	0.266569	MCOLN1
ENSG00000182985	300.915	0.613764	0.270163	2.27183	0.023097	0.266569	CADM1
ENSG00000097046	202.999	-0.647697	0.285194	-2.27107	0.0231427	0.266586	CDC7
ENSG00000013016	237.428	0.602819	0.265833	2.26766	0.0233499	0.268199	EHD3
ENSG00000248405	62.0443	-1.69925	0.750847	-2.2631	0.0236293	0.270371	PRR5-ARHGAP8
ENSG00000116663	195.903	0.661214	0.29258	2.25994	0.023825	0.271574	FBXO6
ENSG00000114270	80.6139	1.26823	0.561965	2.25677	0.0240222	0.273041	COL7A1
ENSG00000167861	25.0194	-1.77486	0.787309	-2.25434	0.0241748	0.274255	HID1
ENSG00000204604	307.836	-0.570054	0.253119	-2.25212	0.0243147	0.274802	ZNF468
ENSG00000107537	271.992	-0.555869	0.247338	-2.24741	0.0246141	0.275954	PHYH
ENSG00000159055	182.863	-0.683573	0.304182	-2.24725	0.0246239	0.275954	MIS18A
ENSG00000278030	229.32	0.6205	0.276378	2.24511	0.0247608	0.27659	TRBV7-9
ENSG00000176788	265.856	0.652543	0.291178	2.24105	0.0250231	0.278344	BASP1
ENSG00000153790	210.344	0.651677	0.290932	2.23996	0.0250934	0.278868	SPMIP4
ENSG00000143845	24.0708	1.82496	0.816752	2.23441	0.025456	0.281851	ETNK2
ENSG00000072840	185.08	0.819144	0.367423	2.22943	0.0257852	0.283661	EVC
ENSG00000204713	501.227	1.30397	0.587813	2.21834	0.0265313	0.289616	TRIM27
ENSG00000198910	299.751	0.552524	0.249231	2.21691	0.0266289	0.28975	L1CAM
ENSG00000120658	202.03	0.635289	0.28717	2.21224	0.0269503	0.29245	ENOX1
ENSG00000082293	158.788	0.752534	0.340321	2.21125	0.0270185	0.292924	COL19A1
ENSG00000109084	274.633	-0.632172	0.286169	-2.20909	0.0271685	0.293937	TMEM97
ENSG00000168243	36.5913	1.60867	0.728519	2.20814	0.0272345	0.293937	GNG4
ENSG00000115504	280.004	-0.578045	0.262334	-2.20347	0.0275619	0.296402	EHBP1
ENSG00000119328	132.916	-0.770529	0.34961	-2.20397	0.0275267	0.296402	ABITRAM
ENSG00000120334	278.113	-0.541597	0.245968	-2.2019	0.0276725	0.296427	CENPL
ENSG00000149308	388.604	-0.528028	0.239742	-2.20249	0.0276311	0.296427	NPAT
ENSG00000079150	50.4344	-1.33131	0.604988	-2.20056	0.0277675	0.296452	FKBP7
ENSG00000162849	28.741	-2.19604	0.998529	-2.19928	0.027858	0.296921	KIF26B
ENSG00000096093	62.9815	-1.13913	0.518115	-2.1986	0.0279067	0.297175	EFHC1
ENSG00000183137	292.078	-0.589724	0.268856	-2.19345	0.0282748	0.298794	CEP57L1
ENSG00000169122	22.8767	2.22847	1.0174	2.19035	0.028499	0.300086	FAM110B
ENSG00000182240	62.436	-1.17477	0.537294	-2.18646	0.0287821	0.300678	BACE2
ENSG00000002587	58.8182	-1.18774	0.543798	-2.18416	0.0289502	0.301268	HS3ST1
ENSG00000116990	71.2688	1.10004	0.503707	2.18389	0.02897	0.301268	MYCL
ENSG00000087253	183.707	0.653839	0.29987	2.18041	0.0292271	0.301921	LPCAT2
ENSG00000136492	271.951	-0.556145	0.255071	-2.18035	0.0292313	0.301921	BRIP1
ENSG00000152689	196.354	0.724303	0.332202	2.18031	0.0292346	0.301921	RASGRP3
ENSG00000173338	45.3073	-1.32962	0.60984	-2.18028	0.0292369	0.301921	KCNK7
ENSG00000222009	81.5406	1.15962	0.531942	2.17997	0.0292596	0.301921	BTBD19
ENSG00000183763	248.619	-0.577219	0.265045	-2.17782	0.0294197	0.302508	TRAIP
ENSG00000185515	230.566	-0.596103	0.275231	-2.16583	0.0303241	0.308128	BRCC3
ENSG00000226660	264.264	0.553363	0.255899	2.16243	0.0305854	0.309209	TRBV2
ENSG00000184979	61.9207	1.0953	0.507093	2.15995	0.0307763	0.310353	USP18
ENSG00000275342	95.7239	0.945198	0.437669	2.15962	0.0308022	0.310353	PRAG1
ENSG00000162929	221.349	-0.591233	0.27384	-2.15905	0.0308462	0.310536	SANBR
ENSG00000172164	231.461	0.573984	0.266445	2.15423	0.031222	0.312882	SNTB1
ENSG00000204287	1749	4.63251	2.1506	2.15405	0.031236	0.312882	HLA-DRA
ENSG00000136153	170.447	-0.810756	0.376503	-2.15338	0.0312885	0.312926	LMO7
ENSG00000134278	382.088	-0.519556	0.241532	-2.15108	0.0314697	0.313911	SPIRE1
ENSG00000141696	65.2322	1.07307	0.498982	2.15053	0.0315136	0.314087	P3H4
ENSG00000177426	224.763	0.633533	0.295035	2.14731	0.0317685	0.315316	TGIF1
ENSG00000039319	221.147	-0.655268	0.307118	-2.13361	0.0328749	0.322624	ZFYVE16
ENSG00000113916	317.049	0.511033	0.239819	2.13091	0.0330963	0.324198	BCL6
ENSG00000204634	109.993	0.873656	0.410294	2.12934	0.0332261	0.324887	TBC1D8
ENSG00000100767	43.2854	1.31527	0.61861	2.12617	0.0334894	0.325388	PAPLN
ENSG00000134243	181.094	-0.656444	0.308664	-2.12672	0.0334431	0.325388	SORT1
ENSG00000184113	274.819	0.603836	0.28447	2.12267	0.0337818	0.327167	CLDN5
ENSG00000130021	296.855	-0.504256	0.238093	-2.11789	0.0341844	0.329203	PUDP
ENSG00000175305	106.348	-0.913297	0.431182	-2.11812	0.0341647	0.329203	CCNE2
ENSG00000142731	314.974	-0.641554	0.303954	-2.1107	0.0347984	0.332975	PLK4
ENSG00000189058	38.3806	1.39112	0.660326	2.10672	0.035142	0.334535	APOD
ENSG00000256087	134.374	-0.861183	0.408982	-2.10567	0.0352329	0.334535	ZNF432
ENSG00000114107	159.959	-0.713787	0.33906	-2.10519	0.0352744	0.33459	CEP70
ENSG00000119862	63.4951	1.14946	0.546362	2.10384	0.0353927	0.335182	LGALSL
ENSG00000211725	119.713	0.89928	0.42755	2.10333	0.0354367	0.335333	TRBV5-5
ENSG00000203710	59.4242	-1.37172	0.656363	-2.08988	0.0366286	0.341879	CR1
ENSG00000173926	224.177	0.578866	0.27728	2.08765	0.036829	0.343355	MARCHF3
ENSG00000089847	92.0949	0.897166	0.43014	2.08575	0.0370008	0.34362	ANKRD24
ENSG00000175183	188.252	-0.648226	0.310909	-2.08494	0.0370751	0.343738	CSRP2
ENSG00000183625	190.22	-0.68165	0.327814	-2.07938	0.0375825	0.346337	CCR3
ENSG00000089682	274.356	-0.518105	0.249402	-2.07739	0.0377656	0.347045	RBM41
ENSG00000172731	244.202	-0.555059	0.267204	-2.07729	0.0377752	0.347045	LRRC20
ENSG00000146021	277.846	0.536134	0.2583	2.07562	0.0379288	0.347226	KLHL3
ENSG00000008226	75.6055	-0.947974	0.457446	-2.07232	0.0382356	0.349399	DLEC1
ENSG00000128513	277.57	-0.64676	0.312441	-2.07002	0.0384503	0.350293	POT1
ENSG00000115750	375.83	-0.513009	0.248299	-2.0661	0.0388195	0.352543	TAF1B
ENSG00000166405	113.567	0.780239	0.37861	2.0608	0.0393226	0.354578	RIC3
ENSG00000177842	79.1059	-0.936291	0.454751	-2.05891	0.0395031	0.355367	ZNF620
ENSG00000188315	185.767	0.66842	0.326144	2.04946	0.040417	0.359448	C3orf62
ENSG00000197380	26.9659	1.6114	0.786145	2.04975	0.0403892	0.359448	DACT3
ENSG00000101003	310.671	-0.536756	0.262535	-2.04452	0.0409025	0.362435	GINS1
ENSG00000132357	190.891	0.618021	0.30299	2.03974	0.0413765	0.363943	CARD6
ENSG00000188886	37.9069	1.33649	0.65714	2.0338	0.0419722	0.36676	ASTL
ENSG00000128268	28.5336	-1.63131	0.803341	-2.03066	0.0422895	0.368457	MGAT3
ENSG00000105855	296.511	-0.513921	0.253243	-2.02936	0.0424212	0.368813	ITGB8
ENSG00000178922	250.008	-0.526769	0.259597	-2.02918	0.0424397	0.368813	HYI
ENSG00000196458	204.04	-0.590306	0.291408	-2.02571	0.042795	0.370655	ZNF605
ENSG00000145919	258.587	-0.530729	0.262356	-2.02293	0.0430799	0.371828	BOD1
ENSG00000087301	197.099	-0.590488	0.29215	-2.02118	0.0432612	0.372053	TXNDC16
ENSG00000181790	166.396	0.648872	0.321441	2.01863	0.0435255	0.374057	ADGRB1
ENSG00000211710	118.264	0.768827	0.380978	2.01804	0.0435876	0.374322	TRBV4-1
ENSG00000256646	83.3057	1.26886	0.629688	2.01506	0.0438988	0.375593	ENSG00000256646
ENSG00000120280	167.607	0.635721	0.315943	2.01214	0.0442055	0.376391	TASL
ENSG00000109881	164.033	-0.674356	0.335865	-2.00782	0.0446626	0.378668	CCDC34
ENSG00000142949	294.95	-0.546893	0.27262	-2.00606	0.04485	0.378761	PTPRF
ENSG00000181381	264.547	-0.622768	0.310463	-2.00593	0.0448633	0.378761	DDX60L
ENSG00000172116	81.2319	-0.920633	0.459803	-2.00223	0.0452598	0.380246	CD8B
ENSG00000292363	190.866	0.620113	0.309858	2.00128	0.0453622	0.380636	CRLF2
ENSG00000008277	58.4464	-1.09796	0.550077	-1.99602	0.0459323	0.38373	ADAM22
ENSG00000198182	86.845	-0.917304	0.460373	-1.99252	0.0463138	0.385586	ZNF607
ENSG00000140044	57.4558	-1.05191	0.528536	-1.99023	0.0465661	0.386866	JDP2
ENSG00000075131	116.206	-0.807915	0.406502	-1.98748	0.0468695	0.387195	TIPIN
ENSG00000182372	91.7989	-0.893075	0.449369	-1.9874	0.0468783	0.387195	CLN8
ENSG00000203760	136.908	-0.708406	0.35639	-1.98773	0.0468416	0.387195	CENPW
ENSG00000161055	126.539	0.731221	0.368729	1.98308	0.0473583	0.389608	SCGB3A1
ENSG00000185697	67.7596	-1.07355	0.541369	-1.98303	0.0473642	0.389608	MYBL1
ENSG00000214212	146.572	0.69357	0.351335	1.9741	0.0483705	0.394471	C19orf38
ENSG00000106701	146.235	-0.700601	0.354999	-1.97353	0.0484349	0.394728	FSD1L
ENSG00000148180	246.333	0.51762	0.26309	1.96746	0.0491301	0.397656	GSN
