# Supplementary material for: Increased phenotypic and functional stability of human allospecific induced Tregs is associated with Vitamin C-mediated FOXP3 TSDR demethylation
Source: Front Immunol. 2026 Jul 8;17:1827886. doi: 10.3389/fimmu.2026.1827886 (PMC13388274; doi:10.3389/fimmu.2026.1827886)
Supplement: Supplementary file 7 [file Table3.xls]

## Sheet: iTreg_iTreg_cytokines_degs
id	baseMean	log2FoldChange	lfcSE	stat	pvalue	padj	symbol
ENSG00000123416	16983.5	-0.9355	0.0919586	-10.1731	2.61584e-24	2.86016e-20	TUBA1B
ENSG00000176890	1478.77	-1.22085	0.125919	-9.69551	3.1505e-22	1.72238e-18	TYMS
ENSG00000130164	1990.7	1.12107	0.117335	9.55442	1.24275e-21	4.52941e-18	LDLR
ENSG00000101057	956.848	-1.49103	0.158466	-9.40919	4.99983e-21	1.3667e-17	MYBL2
ENSG00000125740	6069.25	0.885638	0.100856	8.78117	1.61783e-18	3.53788e-15	FOSB
ENSG00000177606	29518.6	0.715797	0.0827142	8.65385	4.97911e-18	9.0736e-15	JUN
ENSG00000059804	4536.14	0.77277	0.0931639	8.29473	1.08829e-16	1.6999e-13	SLC2A3
ENSG00000148773	2994.43	-0.892139	0.109855	-8.12106	4.62133e-16	6.3162e-13	MKI67
ENSG00000111206	986.369	-1.17614	0.145297	-8.09478	5.73679e-16	6.96957e-13	FOXM1
ENSG00000167900	1046.96	-1.27131	0.157736	-8.05973	7.64655e-16	8.36074e-13	TK1
ENSG00000276043	875.697	-1.34007	0.166636	-8.04188	8.84677e-16	8.79369e-13	UHRF1
ENSG00000196230	22137.4	-0.798597	0.0995848	-8.01927	1.06378e-15	9.69277e-13	TUBB
ENSG00000120738	6737.67	0.898648	0.114421	7.85387	4.03402e-15	3.39292e-12	EGR1
ENSG00000131747	1402.58	-0.992047	0.127815	-7.76156	8.38921e-15	6.55198e-12	TOP2A
ENSG00000146670	692.503	-1.27693	0.165952	-7.69457	1.41974e-14	1.03489e-11	CDCA5
ENSG00000089685	1119.59	-1.13628	0.150283	-7.56097	4.00069e-14	2.73397e-11	BIRC5
ENSG00000073111	1635.39	-1.12292	0.152424	-7.36709	1.74391e-13	1.12164e-10	MCM2
ENSG00000162894	7898.64	0.673358	0.092692	7.26447	3.74495e-13	2.27485e-10	FCMR
ENSG00000167513	735.606	-1.27576	0.183182	-6.96442	3.29766e-12	1.89772e-09	CDT1
ENSG00000161048	53.6133	-9.08295	1.31046	-6.93114	4.17462e-12	2.28227e-09	NAPEPLD
ENSG00000166851	1139.24	-0.978511	0.145058	-6.74567	1.5232e-11	7.93081e-09	PLK1
ENSG00000110848	2146.1	0.983075	0.146706	6.701	2.06998e-11	1.02878e-08	CD69
ENSG00000115457	322.394	-1.59336	0.238818	-6.67188	2.52553e-11	1.20061e-08	IGFBP2
ENSG00000142945	811.467	-1.03761	0.156444	-6.63249	3.30063e-11	1.50371e-08	KIF2C
ENSG00000064687	4754.52	0.642466	0.0971787	6.61118	3.8126e-11	1.63422e-08	ABCA7
ENSG00000198911	8060.01	0.559697	0.0846954	6.60836	3.88602e-11	1.63422e-08	SREBF2
ENSG00000164104	5061.53	-0.658489	0.0999899	-6.58556	4.53186e-11	1.83524e-08	HMGB2
ENSG00000088325	1388.86	-0.893756	0.136318	-6.5564	5.51212e-11	2.15248e-08	TPX2
ENSG00000123485	674.024	-1.08627	0.165973	-6.54488	5.95435e-11	2.245e-08	HJURP
ENSG00000120129	4479.46	0.742059	0.113942	6.51258	7.38701e-11	2.69232e-08	DUSP1
ENSG00000171848	2533.78	-0.819983	0.127009	-6.45609	1.07443e-10	3.67119e-08	RRM2
ENSG00000187514	17574.1	-0.62139	0.0962478	-6.45614	1.07405e-10	3.67119e-08	PTMA
ENSG00000160179	476.498	-1.40201	0.21887	-6.40568	1.49699e-10	4.96002e-08	ABCG1
ENSG00000228716	974.964	-0.896415	0.142414	-6.29441	3.08571e-10	9.92327e-08	DHFR
ENSG00000075218	771.865	-1.05276	0.168625	-6.24318	4.28753e-10	1.33942e-07	GTSE1
ENSG00000122952	640.797	-1.07871	0.173183	-6.22873	4.7024e-10	1.42822e-07	ZWINT
ENSG00000074800	52641.5	-0.540776	0.086992	-6.21639	5.08711e-10	1.50331e-07	ENO1
ENSG00000170345	10634.9	0.590343	0.0950957	6.20788	5.37035e-10	1.54525e-07	FOS
ENSG00000121152	699.947	-1.08071	0.174252	-6.20197	5.57595e-10	1.56327e-07	NCAPH
ENSG00000087074	4188.55	0.589512	0.0951696	6.19433	5.85348e-10	1.60005e-07	PPP1R15A
ENSG00000178104	2862.84	0.63494	0.102917	6.16945	6.85275e-10	1.82751e-07	PDE4DIP
ENSG00000068489	1070.59	-0.936432	0.153058	-6.11814	9.46767e-10	2.46475e-07	PRR11
ENSG00000134690	664.601	-1.00595	0.166627	-6.03716	1.56849e-09	3.98833e-07	CDCA8
ENSG00000142173	3135.33	0.694626	0.115254	6.02693	1.67103e-09	4.15252e-07	COL6A2
ENSG00000162063	828.624	-0.96494	0.1613	-5.98229	2.20028e-09	5.3462e-07	CCNF
ENSG00000237649	976.087	-0.872515	0.146747	-5.9457	2.75277e-09	6.54322e-07	KIFC1
ENSG00000166803	290.042	-1.45105	0.245924	-5.9004	3.6263e-09	8.43616e-07	PCLAF
ENSG00000168496	690.729	-1.04147	0.176724	-5.89317	3.78864e-09	8.6302e-07	FEN1
ENSG00000145386	642.339	-1.10681	0.18876	-5.86361	4.5291e-09	9.90423e-07	CCNA2
ENSG00000186185	617.249	-1.08829	0.187331	-5.80945	6.2679e-09	1.34379e-06	KIF18B
ENSG00000149503	1360.46	-0.789324	0.137656	-5.73402	9.80777e-09	1.94978e-06	INCENP
ENSG00000184613	1286.48	0.796831	0.138896	5.73689	9.64298e-09	1.94978e-06	NELL2
ENSG00000188486	3251.03	-0.714274	0.124674	-5.72915	1.00934e-08	1.97074e-06	H2AX
ENSG00000128016	4788.85	0.543518	0.095167	5.7112	1.12184e-08	2.15196e-06	ZFP36
ENSG00000117632	4261.73	-0.552767	0.0970482	-5.6958	1.22794e-08	2.27563e-06	STMN1
ENSG00000158050	3932.69	0.71645	0.125936	5.689	1.27786e-08	2.32869e-06	DUSP2
ENSG00000134057	765.027	-0.880009	0.156359	-5.62812	1.82184e-08	3.26557e-06	CCNB1
ENSG00000004468	1627.25	-0.719075	0.12796	-5.61953	1.91478e-08	3.37681e-06	CD38
ENSG00000137309	4953.72	-0.634328	0.113938	-5.56729	2.58727e-08	4.4202e-06	HMGA1
ENSG00000076382	777.485	-0.919433	0.165768	-5.5465	2.91452e-08	4.82839e-06	SPAG5
ENSG00000157456	589.804	-1.05936	0.19095	-5.54787	2.8917e-08	4.82839e-06	CCNB2
ENSG00000198830	7817.87	-0.507871	0.0916719	-5.54009	3.02309e-08	4.93351e-06	HMGN2
ENSG00000161888	308.401	-1.38239	0.251341	-5.50006	3.79667e-08	6.10483e-06	SPC24
ENSG00000178999	653.988	-0.957069	0.174301	-5.49089	3.99907e-08	6.33708e-06	AURKB
ENSG00000104738	1483.14	-0.837454	0.153847	-5.4434	5.22727e-08	8.04999e-06	MCM4
ENSG00000117399	1166.84	-0.975666	0.179907	-5.42316	5.85532e-08	8.89196e-06	CDC20
ENSG00000111669	8377.38	-0.529385	0.0986702	-5.3652	8.0861e-08	1.19478e-05	TPI1
ENSG00000275395	617.3	1.22395	0.229238	5.33923	9.33434e-08	1.36082e-05	FCGBP
ENSG00000175063	581.901	-0.944492	0.178327	-5.29639	1.18112e-07	1.69925e-05	UBE2C
ENSG00000113368	2079.44	-0.603965	0.114569	-5.27165	1.35206e-07	1.91993e-05	LMNB1
ENSG00000066279	717.371	-0.893118	0.171473	-5.2085	1.90373e-07	2.5642e-05	ASPM
ENSG00000105486	1266.45	-0.885809	0.170084	-5.20808	1.90807e-07	2.5642e-05	LIG1
ENSG00000132646	1494	-0.762374	0.146424	-5.20663	1.92303e-07	2.5642e-05	PCNA
ENSG00000146918	716.156	-0.880952	0.169418	-5.19988	1.99418e-07	2.62703e-05	NCAPG2
ENSG00000176619	2798.8	-0.581882	0.111957	-5.19737	2.02132e-07	2.63109e-05	LMNB2
ENSG00000164211	918.05	0.742127	0.144979	5.11887	3.07375e-07	3.95392e-05	STARD4
ENSG00000166508	3350.49	-0.576996	0.114182	-5.05328	4.34284e-07	5.52146e-05	MCM7
ENSG00000177084	1614.93	-0.887712	0.177296	-5.00696	5.52953e-07	6.87045e-05	POLE
ENSG00000085999	239.632	-1.32319	0.264688	-4.99906	5.76106e-07	7.06004e-05	RAD54L
ENSG00000170312	503.085	-0.999304	0.200039	-4.99555	5.86681e-07	7.06004e-05	CDK1
ENSG00000101412	719.072	-0.968688	0.194693	-4.97546	6.50932e-07	7.653e-05	E2F1
ENSG00000090382	141.807	1.9157	0.388863	4.92641	8.3753e-07	9.67912e-05	LYZ
ENSG00000110777	687.909	0.836931	0.169985	4.92356	8.49822e-07	9.67912e-05	POU2AF1
ENSG00000134824	1210.32	0.758626	0.154036	4.925	8.43597e-07	9.67912e-05	FADS2
ENSG00000143476	306.505	-1.52646	0.31066	-4.91359	8.94242e-07	0.0001008	DTL
ENSG00000275131	1459.37	0.60777	0.124247	4.89161	1.00013e-06	0.000111586	ENSG00000275131
ENSG00000177374	275.886	-1.52753	0.313478	-4.87284	1.10008e-06	0.000121497	HIC1
ENSG00000165699	1220.68	0.699236	0.144818	4.82838	1.37647e-06	0.000150504	TSC1
ENSG00000178035	2555.44	-0.502122	0.104434	-4.80805	1.52408e-06	0.000163376	IMPDH2
ENSG00000167553	2412.89	-0.600971	0.125888	-4.77387	1.80716e-06	0.000189995	TUBA1C
ENSG00000248527	4929.83	-0.536146	0.112412	-4.76947	1.84712e-06	0.000192347	MTATP6P1
ENSG00000163655	1051.72	-0.672032	0.141085	-4.76333	1.90427e-06	0.000196427	GMPS
ENSG00000051341	211.189	-1.37018	0.288133	-4.75537	1.98088e-06	0.00020242	POLQ
ENSG00000116133	2617.97	0.561994	0.11863	4.73738	2.16495e-06	0.00021717	DHCR24
ENSG00000115758	1595.33	-0.683037	0.144379	-4.73086	2.23575e-06	0.000222233	ODC1
ENSG00000135476	1022.32	-0.925609	0.196426	-4.71226	2.44989e-06	0.000239171	ESPL1
ENSG00000135451	582.116	-0.890995	0.189216	-4.70888	2.4908e-06	0.000241012	TROAP
ENSG00000228253	1644.47	-0.585405	0.124817	-4.69009	2.73088e-06	0.000261925	ATP8
ENSG00000186193	806.068	-0.797006	0.17009	-4.6858	2.78867e-06	0.000265142	SAPCD2
ENSG00000186174	4073.57	0.563599	0.12101	4.65746	3.20135e-06	0.000301754	BCL9L
ENSG00000182481	1431.09	-0.580995	0.125018	-4.64728	3.36345e-06	0.000311661	KPNA2
ENSG00000205593	560.493	-0.897513	0.193075	-4.64852	3.34328e-06	0.000311661	DENND6B
ENSG00000128951	1835.15	-0.570173	0.12349	-4.61715	3.89041e-06	0.000354481	DUT
ENSG00000138092	570.047	-0.889484	0.193492	-4.59702	4.28578e-06	0.000387279	CENPO
ENSG00000137807	392.515	-0.976985	0.212772	-4.59169	4.39665e-06	0.000394041	KIF23
ENSG00000138160	520.698	-0.841191	0.183927	-4.57349	4.79661e-06	0.000426391	KIF11
ENSG00000112118	2061.9	-0.505216	0.110768	-4.56103	5.09044e-06	0.000445271	MCM3
ENSG00000139679	1540.14	0.631137	0.13928	4.53144	5.85841e-06	0.00050838	LPAR6
ENSG00000161800	1190.4	-0.608038	0.134474	-4.52162	6.13692e-06	0.000528355	RACGAP1
ENSG00000112984	404.951	-1.05879	0.23438	-4.51741	6.26002e-06	0.000530598	KIF20A
ENSG00000137804	731.421	-0.738526	0.163601	-4.51418	6.35626e-06	0.000534611	NUSAP1
ENSG00000130940	174	1.49978	0.332894	4.50529	6.62832e-06	0.000553237	CASZ1
ENSG00000115760	2801.5	0.51773	0.115541	4.48092	7.43209e-06	0.000610996	BIRC6
ENSG00000008300	501.223	-0.960076	0.215015	-4.46515	8.00132e-06	0.000645783	CELSR3
ENSG00000115548	1866.23	0.538715	0.120652	4.46503	8.00559e-06	0.000645783	KDM3A
ENSG00000165891	209.018	-1.24883	0.279736	-4.46432	8.03242e-06	0.000645783	E2F7
ENSG00000118785	426.942	0.941736	0.211282	4.45724	8.3021e-06	0.000657791	SPP1
ENSG00000115163	311.13	-1.11315	0.250196	-4.44912	8.6224e-06	0.000678254	CENPA
ENSG00000149311	3283.97	0.602879	0.135578	4.44674	8.71813e-06	0.000680886	ATM
ENSG00000111665	361.723	-1.22091	0.276391	-4.41734	9.99248e-06	0.000758735	CDCA3
ENSG00000102032	606.554	0.768521	0.17454	4.40311	1.0671e-05	0.000799152	RENBP
ENSG00000116977	1858.24	0.550777	0.126151	4.36603	1.26528e-05	0.000934766	LGALS8
ENSG00000146540	1136.03	-0.603563	0.138474	-4.35866	1.3086e-05	0.000960282	C7orf50
ENSG00000092621	415.817	-1.02022	0.235469	-4.33273	1.47273e-05	0.00106641	PHGDH
ENSG00000090889	347.083	-0.980655	0.226811	-4.32367	1.53452e-05	0.00108951	KIF4A
ENSG00000100162	329.46	-0.999824	0.231181	-4.32485	1.52633e-05	0.00108951	CENPM
ENSG00000177602	310.851	-1.07621	0.248839	-4.3249	1.52603e-05	0.00108951	HASPIN
ENSG00000102349	442.309	0.864921	0.200677	4.31002	1.6324e-05	0.00114824	KLF8
ENSG00000173917	948.682	0.687907	0.159636	4.30923	1.63824e-05	0.00114824	HOXB2
ENSG00000101447	174.682	-1.33541	0.312008	-4.28005	1.86851e-05	0.00130129	FAM83D
ENSG00000122966	848.703	-0.705815	0.165075	-4.27572	1.90519e-05	0.00131844	CIT
ENSG00000080854	486.24	0.874854	0.205917	4.24857	2.15135e-05	0.00146105	IGSF9B
ENSG00000184661	319.063	-0.989486	0.234477	-4.21996	2.44343e-05	0.00163904	CDCA2
ENSG00000085840	219.049	-1.21719	0.289217	-4.20859	2.56971e-05	0.00170286	ORC1
ENSG00000122877	403.326	1.00617	0.239069	4.20869	2.56856e-05	0.00170286	EGR2
ENSG00000164649	1385.21	-0.523734	0.12493	-4.19222	2.76234e-05	0.00180859	CDCA7L
ENSG00000106479	1731.59	0.55513	0.132912	4.17669	2.95784e-05	0.00192506	ZNF862
ENSG00000114346	229.902	-1.11517	0.267768	-4.16468	3.1179e-05	0.00201722	ECT2
ENSG00000153044	299.472	-1.07082	0.257246	-4.16263	3.14603e-05	0.00202346	CENPH
ENSG00000285043	1308.63	-0.604711	0.145377	-4.15959	3.18816e-05	0.00203856	LOC112694756
ENSG00000123473	223.055	-1.12262	0.270097	-4.15636	3.23362e-05	0.00205561	STIL
ENSG00000137812	473.654	-0.955514	0.230209	-4.15064	3.31543e-05	0.00209543	KNL1
ENSG00000132274	4205.57	0.529448	0.127671	4.14697	3.36903e-05	0.00211403	TRIM22
ENSG00000140479	904.183	0.611689	0.147538	4.14599	3.38354e-05	0.00211403	PCSK6
ENSG00000276550	623.326	0.936821	0.226088	4.14361	3.41878e-05	0.00211724	ENSG00000276550
ENSG00000134291	736.738	-0.654762	0.158175	-4.13947	3.48104e-05	0.0021383	TMEM106C
ENSG00000093009	269.129	-1.07736	0.260694	-4.13264	3.58625e-05	0.00217367	CDC45
ENSG00000167261	792.083	0.64535	0.156188	4.13187	3.59827e-05	0.00217367	DPEP2
ENSG00000164611	889.816	-0.634606	0.154326	-4.11213	3.92031e-05	0.00229223	PTTG1
ENSG00000071539	227.974	-1.14561	0.279291	-4.10185	4.09854e-05	0.00238369	TRIP13
ENSG00000102265	750.779	0.648294	0.158197	4.09802	4.16691e-05	0.00241064	TIMP1
ENSG00000168411	1481.01	-0.525965	0.12847	-4.09406	4.23882e-05	0.00243933	RFWD3
ENSG00000171241	217.92	-1.19716	0.292596	-4.09151	4.28567e-05	0.00245338	SHCBP1
ENSG00000136111	1511.05	0.739221	0.181253	4.07838	4.53497e-05	0.00258257	TBC1D4
ENSG00000143702	494.21	-0.780278	0.192626	-4.05075	5.10544e-05	0.00287747	CEP170
ENSG00000104967	187.629	1.20067	0.297158	4.04051	5.33352e-05	0.00297534	NOVA2
ENSG00000160712	1083.3	0.552046	0.136876	4.03318	5.50276e-05	0.00303874	IL6R
ENSG00000204713	1302.64	0.768065	0.191704	4.00652	6.16195e-05	0.00336874	TRIM27
ENSG00000213347	744.755	-0.648062	0.161924	-4.00227	6.27381e-05	0.00339594	MXD3
ENSG00000132510	1560.52	0.533761	0.133786	3.98968	6.61633e-05	0.0035534	KDM6B
ENSG00000171298	461.203	0.939207	0.235438	3.9892	6.62971e-05	0.0035534	GAA
ENSG00000097021	690.49	-0.711578	0.178447	-3.98762	6.67398e-05	0.00355967	ACOT7
ENSG00000129195	373.377	-0.846676	0.213302	-3.96937	7.20614e-05	0.00382485	PIMREG
ENSG00000051180	219.704	-1.08371	0.273192	-3.96683	7.28337e-05	0.00383074	RAD51
ENSG00000104549	846.64	0.711445	0.179733	3.95835	7.54696e-05	0.00394825	SQLE
ENSG00000077312	1277.88	-0.545929	0.138235	-3.94928	7.83862e-05	0.00408131	SNRPA
ENSG00000101413	662.943	-0.689748	0.174729	-3.94753	7.8962e-05	0.0040918	RPRD1B
ENSG00000127586	445.879	-0.843354	0.215058	-3.92152	8.79936e-05	0.0044959	CHTF18
ENSG00000127564	462.734	-0.904586	0.231016	-3.91569	9.0147e-05	0.00456327	PKMYT1
ENSG00000012232	911.147	-0.605085	0.154859	-3.90734	9.33184e-05	0.00468762	EXTL3
ENSG00000211899	1071.56	-0.632422	0.162297	-3.89669	9.75176e-05	0.00486876	IGHM
ENSG00000198836	984.235	-0.547565	0.141643	-3.86581	0.000110722	0.00542887	OPA1
ENSG00000259316	107.114	-1.53633	0.397541	-3.86458	0.000111282	0.00543127	ENSG00000259316
ENSG00000081059	1192.93	0.587286	0.152784	3.8439	0.000121097	0.00580733	TCF7
ENSG00000131584	1422.7	0.547297	0.142911	3.82964	0.00012833	0.00610069	ACAP3
ENSG00000137941	158.489	1.20893	0.315892	3.82704	0.000129693	0.00613881	TTLL7
ENSG00000101444	1517.22	-0.511762	0.133947	-3.82063	0.000133111	0.00621883	AHCY
ENSG00000054282	224.921	1.427	0.37563	3.79895	0.000145312	0.00670398	SDCCAG8
ENSG00000157873	1257.13	12.0267	3.17383	3.78934	0.00015105	0.00689227	TNFRSF14
ENSG00000100297	2238.87	-0.575383	0.15199	-3.78566	0.000153303	0.00692651	MCM5
ENSG00000142156	531.85	0.842752	0.223567	3.76957	0.00016353	0.00732803	COL6A1
ENSG00000119333	451.485	-0.82906	0.22077	-3.75531	0.000173129	0.0077265	DYNC2I2
ENSG00000119655	892.127	0.577259	0.154094	3.74614	0.000179574	0.00794922	NPC2
ENSG00000092470	318.472	-0.913909	0.24467	-3.73527	0.000187516	0.00817727	WDR76
ENSG00000102100	1041.68	0.524875	0.140462	3.73677	0.000186401	0.00817727	SLC35A2
ENSG00000181722	287.343	1.01659	0.27218	3.735	0.000187717	0.00817727	ZBTB20
ENSG00000135446	1023.05	-0.527499	0.141677	-3.72326	0.00019667	0.00849958	CDK4
ENSG00000123374	701.493	-0.641594	0.172369	-3.72221	0.000197487	0.00850129	CDK2
ENSG00000197256	157.198	-1.30945	0.352366	-3.71616	0.000202274	0.0086393	KANK2
ENSG00000143195	54.725	-2.03768	0.548498	-3.71502	0.000203191	0.00864469	ILDR2
ENSG00000188157	428.658	0.743124	0.200464	3.70703	0.000209708	0.00885308	AGRN
ENSG00000101003	183.975	-1.14198	0.310482	-3.67809	0.000234983	0.00969547	GINS1
ENSG00000259781	709.611	-0.592383	0.161473	-3.66861	0.000243871	0.00998685	ENSG00000259781
ENSG00000014919	1067.22	-0.513566	0.14033	-3.6597	0.000252509	0.010302	COX15
ENSG00000133454	414.447	-0.779741	0.214227	-3.63978	0.000272866	0.0109977	MYO18B
ENSG00000167207	88.4961	1.56078	0.42894	3.63868	0.000274037	0.0109977	NOD2
ENSG00000160013	1257.27	0.500163	0.137599	3.63492	0.000278067	0.0110963	PTGIR
ENSG00000038382	1171.35	0.504477	0.13885	3.63325	0.00027987	0.0111276	TRIO
ENSG00000135604	626.917	-0.650211	0.17982	-3.61589	0.000299313	0.0118148	STX11
ENSG00000165029	92.7499	-1.67638	0.463587	-3.61612	0.000299055	0.0118148	ABCA1
ENSG00000109805	352.925	-0.827293	0.229006	-3.61255	0.000303203	0.0118825	NCAPG
ENSG00000167325	1013.43	-0.523064	0.145296	-3.59998	0.00031824	0.012383	RRM1
ENSG00000052802	556.413	0.639395	0.17826	3.58686	0.000334683	0.0129767	MSMO1
ENSG00000120254	329.227	-0.876521	0.244933	-3.57862	0.000345415	0.0133454	MTHFD1L
ENSG00000149485	988.614	0.624406	0.1748	3.57212	0.000354108	0.0136331	FADS1
ENSG00000073536	426.055	-0.735664	0.20639	-3.56443	0.000364642	0.0139405	NLE1
ENSG00000173207	564.801	-0.62843	0.176666	-3.55717	0.000374878	0.0142324	CKS1B
ENSG00000139629	583.248	-0.623441	0.175392	-3.55456	0.000378617	0.0143246	GALNT6
ENSG00000163596	154.999	-1.20407	0.33962	-3.54535	0.000392088	0.0147588	ICA1L
ENSG00000164087	212.177	-0.982967	0.277292	-3.54488	0.000392795	0.0147588	POC1A
ENSG00000116016	205.491	-1.02621	0.289642	-3.54303	0.000395557	0.0148117	EPAS1
ENSG00000072571	217.601	-0.972692	0.274977	-3.53736	0.000404143	0.0150816	HMMR
ENSG00000198901	697.335	-0.684796	0.194107	-3.52794	0.000418811	0.015523	PRC1
ENSG00000180229	427.827	0.772947	0.220293	3.50872	0.000450269	0.0164125	ENSG00000180229
ENSG00000165304	265.622	-0.957267	0.273447	-3.50074	0.000463971	0.0167982	MELK
ENSG00000099901	884.46	-0.561408	0.160446	-3.49905	0.000466918	0.0168491	RANBP1
ENSG00000048028	667.605	0.818426	0.234154	3.49525	0.000473626	0.0169964	USP28
ENSG00000159259	251.767	-1.05865	0.302983	-3.4941	0.000475663	0.0169964	CHAF1B
ENSG00000100526	229.095	-0.95118	0.272441	-3.49133	0.000480628	0.0170623	CDKN3
ENSG00000175414	678.926	0.785881	0.226187	3.47448	0.000511851	0.0179377	ARL10
ENSG00000070081	441.412	-0.698575	0.201607	-3.46503	0.000530179	0.018503	NUCB2
ENSG00000100027	773.536	-0.580185	0.167617	-3.46136	0.000537445	0.0185376	YPEL1
ENSG00000225630	510.401	-0.653567	0.188746	-3.46269	0.000534813	0.0185376	MTND2P28
ENSG00000103876	572.14	-0.639956	0.184955	-3.46006	0.000540055	0.0185691	FAH
ENSG00000143624	574.773	-10.8446	3.14195	-3.45155	0.000557377	0.0191046	INTS3
ENSG00000049249	545.155	-0.83202	0.241199	-3.44952	0.000561593	0.0191878	TNFRSF9
ENSG00000126787	237.051	-0.958211	0.277848	-3.44869	0.000563316	0.0191878	DLGAP5
ENSG00000118193	253.309	-0.901067	0.261417	-3.44685	0.000567155	0.0192586	KIF14
ENSG00000112972	645.178	0.704785	0.204848	3.44053	0.00058057	0.0195924	HMGCS1
ENSG00000139625	1041.53	0.50463	0.146951	3.434	0.000594737	0.0198864	MAP3K12
ENSG00000111602	571.682	-0.640029	0.188113	-3.40236	0.000668061	0.0220682	TIMELESS
ENSG00000138180	413.993	-0.714605	0.211402	-3.38032	0.00072401	0.0236308	CEP55
ENSG00000152942	186.8	-1.49434	0.442537	-3.37675	0.000733475	0.0238685	RAD17
ENSG00000069702	259.693	0.84635	0.251178	3.36953	0.000752977	0.0242749	TGFBR3
ENSG00000174371	164.097	-1.13676	0.337943	-3.36376	0.000768874	0.0243816	EXO1
ENSG00000175048	830.989	0.521312	0.154986	3.36361	0.000769312	0.0243816	ZDHHC14
ENSG00000213949	55.4606	-2.13654	0.634992	-3.36467	0.000766363	0.0243816	ITGA1
ENSG00000062822	1067.68	-0.523913	0.156228	-3.35351	0.000797942	0.0252159	POLD1
ENSG00000121211	78.1652	-1.52402	0.455597	-3.34511	0.000822506	0.0258427	MND1
ENSG00000165392	344.784	-0.897114	0.268673	-3.33905	0.000840659	0.0262622	WRN
ENSG00000112742	97.3295	-1.53855	0.462029	-3.33	0.000868468	0.0268244	TTK
ENSG00000136982	90.8107	-1.40785	0.423318	-3.32575	0.000881804	0.0270074	DSCC1
ENSG00000005156	643.445	-0.582292	0.175842	-3.31144	0.000928165	0.0282448	LIG3
ENSG00000132694	578.727	0.676577	0.204348	3.3109	0.000929956	0.0282448	ARHGEF11
ENSG00000185189	499.621	0.617441	0.18709	3.30023	0.000966041	0.0291787	NRBP2
ENSG00000111790	1072.4	0.513227	0.156248	3.28469	0.00102094	0.0305836	FGFR1OP2
ENSG00000164109	539.605	-0.689007	0.210503	-3.27314	0.00106359	0.0317742	MAD2L1
ENSG00000117000	535.436	0.601045	0.184328	3.26074	0.00111121	0.0329268	RLF
ENSG00000183763	146.663	-1.08286	0.333359	-3.24833	0.00116087	0.0341207	TRAIP
ENSG00000094804	138.77	-1.18836	0.366069	-3.24627	0.00116929	0.0342762	CDC6
ENSG00000107614	168.614	-1.15716	0.357295	-3.23866	0.00120094	0.0351099	TRDMT1
ENSG00000205476	652.608	-0.607379	0.187917	-3.23216	0.00122859	0.0356325	CCDC85C
ENSG00000073331	280.621	-0.803042	0.248939	-3.22586	0.00125596	0.0363297	ALPK1
ENSG00000091651	152.765	-1.0878	0.339329	-3.20573	0.00134721	0.0386625	ORC6
ENSG00000141401	234.462	-0.873655	0.272709	-3.20361	0.00135714	0.0388456	IMPA2
ENSG00000140848	241.56	-0.84225	0.264337	-3.18628	0.00144116	0.0407173	CPNE2
ENSG00000168078	95.6932	-1.28744	0.405114	-3.17798	0.00148306	0.0417932	PBK
ENSG00000006704	152.659	1.07574	0.339507	3.16855	0.00153202	0.0428003	GTF2IRD1
ENSG00000143179	825.264	-0.500711	0.158048	-3.16809	0.00153445	0.0428003	UCK2
ENSG00000029993	296.399	-0.913191	0.288348	-3.16698	0.00154032	0.0428545	HMGB3
ENSG00000128973	478.155	-0.606995	0.191921	-3.16274	0.0015629	0.0432628	CLN6
ENSG00000101868	245.438	-0.843513	0.267354	-3.15504	0.00160477	0.0439093	POLA1
ENSG00000154803	1041.32	0.60019	0.190293	3.15402	0.00161036	0.0439093	FLCN
ENSG00000188610	168.655	-1.08505	0.343902	-3.15511	0.00160435	0.0439093	FAM72B
ENSG00000135414	528.946	-0.576208	0.182804	-3.15205	0.00162127	0.0440969	GDF11
ENSG00000169607	207.553	-1.08773	0.347119	-3.13358	0.00172685	0.0467046	CKAP2L
ENSG00000176171	850.235	0.501021	0.160238	3.12673	0.00176761	0.0476036	BNIP3
ENSG00000182871	52.6938	2.05374	0.657483	3.12365	0.00178625	0.0479872	COL18A1
ENSG00000168393	460.52	-0.608365	0.194902	-3.1214	0.00179995	0.0482368	DTYMK
ENSG00000177576	319.036	0.816237	0.261821	3.11754	0.00182368	0.0487534	C18orf32
ENSG00000092098	667.318	0.568554	0.182484	3.11563	0.00183551	0.04895	RNF31
ENSG00000065328	109.269	-1.33897	0.430709	-3.10875	0.00187878	0.0492628	MCM10
ENSG00000087586	466.924	-0.634991	0.204247	-3.10894	0.00187757	0.0492628	AURKA
ENSG00000131263	641.185	-0.544082	0.174937	-3.11016	0.00186986	0.0492628	RLIM
ENSG00000108557	1071.2	-0.586091	0.188762	-3.10493	0.00190327	0.0496667	RAI1
ENSG00000181218	95.4974	5.28804	1.70414	3.10305	0.00191536	0.0497446	H2AC25
ENSG00000143878	536.962	0.585346	0.189081	3.09575	0.00196316	0.0508655	RHOB
ENSG00000140534	255.809	-0.936787	0.303262	-3.08904	0.00200805	0.0514677	TICRR
ENSG00000280987	265.022	-0.882456	0.28545	-3.09145	0.00199179	0.0514677	MATR3
ENSG00000143847	226.337	-0.951478	0.309143	-3.07779	0.00208538	0.0530541	PPFIA4
ENSG00000111203	610.329	0.551723	0.180474	3.05708	0.00223504	0.0556128	ITFG2
ENSG00000104856	914.845	-0.511842	0.167802	-3.05028	0.00228626	0.0565564	RELB
ENSG00000133026	448.619	-0.720918	0.236488	-3.04843	0.00230042	0.0567782	MYH10
ENSG00000137563	198.953	-0.890504	0.292224	-3.04734	0.0023088	0.0568481	GGH
ENSG00000183688	253.302	-11.7102	3.84356	-3.04671	0.00231365	0.0568481	RFLNB
ENSG00000171793	619.22	-0.516641	0.170535	-3.02954	0.00244928	0.059512	CTPS1
ENSG00000170779	771.948	-0.553802	0.183552	-3.01714	0.00255174	0.0615156	CDCA4
ENSG00000198718	318.162	0.702721	0.233112	3.01451	0.00257391	0.0617175	TOGARAM1
ENSG00000165244	265.092	-0.745437	0.247409	-3.01297	0.00258701	0.0618641	ZNF367
ENSG00000116396	241.607	-0.80105	0.266395	-3.007	0.00263838	0.0621726	KCNC4
ENSG00000284770	362.318	-0.715182	0.237806	-3.00741	0.00263481	0.0621726	TBCE
ENSG00000173638	258.1	-0.800191	0.266368	-3.00408	0.00266384	0.0626374	SLC19A1
ENSG00000258366	557.345	0.604996	0.201994	2.99511	0.00274342	0.0640953	RTEL1
ENSG00000086015	623.368	-0.532155	0.17783	-2.99249	0.00276708	0.0645101	MAST2
ENSG00000205208	345.347	-0.675691	0.225864	-2.99158	0.00277535	0.0645652	C4orf46
ENSG00000134222	202.211	-0.884267	0.29672	-2.98014	0.0028812	0.0661828	PSRC1
ENSG00000005102	571.538	0.537237	0.181431	2.96111	0.00306534	0.0695362	MEOX1
ENSG00000271741	179.457	1.05312	0.355542	2.962	0.00305648	0.0695362	ENSG00000271741
ENSG00000184445	530.178	-0.663711	0.224339	-2.95852	0.00309121	0.0699778	KNTC1
ENSG00000125148	292.063	-0.745425	0.252896	-2.94755	0.00320301	0.0717657	MT2A
ENSG00000188130	642.876	-0.522611	0.177964	-2.93662	0.00331813	0.0736235	MAPK12
ENSG00000232434	402.498	0.602566	0.205699	2.92936	0.00339666	0.074748	AJM1
ENSG00000113569	537.436	-0.571848	0.195911	-2.91891	0.00351258	0.0762444	NUP155
ENSG00000163935	455.039	-0.589909	0.202746	-2.9096	0.00361892	0.0777393	SFMBT1
ENSG00000116729	85.3763	1.31689	0.454604	2.89679	0.00377	0.0801969	WLS
ENSG00000167088	512.518	-0.67857	0.234775	-2.8903	0.0038487	0.0813958	SNRPD1
ENSG00000126858	489.699	0.560696	0.194091	2.88882	0.00386687	0.0814668	RHOT1
ENSG00000164172	261.614	-0.940601	0.326013	-2.88516	0.00391212	0.0819447	MOCS2
ENSG00000176894	168.924	-0.916154	0.320559	-2.85799	0.00426338	0.0882876	PXMP2
ENSG00000079308	478.766	0.645681	0.22615	2.8551	0.00430235	0.088591	TNS1
ENSG00000285304	289.068	0.716603	0.251236	2.85231	0.00434021	0.0892028	ENSG00000285304
ENSG00000152894	153.321	8.28396	2.91681	2.84007	0.0045103	0.0913252	PTPRK
ENSG00000186352	253.563	0.773313	0.273194	2.83064	0.00464554	0.0936025	ANKRD37
ENSG00000198369	151.917	-0.964531	0.340771	-2.83044	0.00464845	0.0936025	SPRED2
ENSG00000168061	455.991	-0.552472	0.195879	-2.82048	0.00479521	0.0960273	SAC3D1
ENSG00000137404	182.942	-0.922403	0.327332	-2.81794	0.00483326	0.0962602	NRM
ENSG00000175643	268.224	-0.722009	0.256172	-2.81845	0.0048256	0.0962602	RMI2
ENSG00000131153	142.553	-0.940099	0.334056	-2.8142	0.00488995	0.0970358	GINS2
ENSG00000131462	556.597	-0.518148	0.184314	-2.81123	0.00493531	0.0971033	TUBG1
ENSG00000181938	101.092	-1.12653	0.400718	-2.81127	0.0049346	0.0971033	GINS3
ENSG00000117411	176.259	-0.881163	0.314123	-2.80515	0.00502924	0.0974995	B4GALT2
ENSG00000066739	1348.13	0.521918	0.186748	2.79477	0.00519359	0.0993018	ATG2B
ENSG00000160957	511.357	-0.655302	0.234238	-2.79758	0.00514862	0.0993018	RECQL4
ENSG00000213676	726.466	-0.573128	0.205057	-2.79496	0.00519054	0.0993018	ATF6B
ENSG00000066923	161.557	-0.990785	0.355314	-2.78847	0.00529569	0.0998329	STAG3
ENSG00000248919	135.941	-1.00478	0.360332	-2.78848	0.00529566	0.0998329	ATP5MF-PTCD1
ENSG00000115486	466.003	-0.539264	0.194135	-2.77777	0.00547328	0.102101	GGCX
ENSG00000129173	249.049	-0.72225	0.260885	-2.76846	0.00563212	0.103685	E2F8
ENSG00000138413	594.773	0.511449	0.184725	2.7687	0.00562805	0.103685	IDH1
ENSG00000095539	71.0153	1.2885	0.466942	2.75944	0.00579013	0.105834	SEMA4G
ENSG00000138442	353.774	-0.675208	0.244673	-2.75964	0.00578656	0.105834	WDR12
ENSG00000174136	71.7256	1.46229	0.530454	2.75667	0.00583932	0.106412	RGMB
ENSG00000130158	205.192	-0.895654	0.325639	-2.75045	0.00595133	0.107862	DOCK6
ENSG00000160469	175.208	0.916694	0.333335	2.75006	0.00595836	0.107862	BRSK1
ENSG00000165046	219.467	0.856435	0.311337	2.75083	0.00594439	0.107862	LETM2
ENSG00000143622	383.088	0.690338	0.251337	2.74667	0.00602044	0.108626	RIT1
ENSG00000158042	336.328	-0.644504	0.236193	-2.72872	0.00635813	0.112492	MRPL17
ENSG00000066926	495.495	-0.569411	0.210054	-2.71078	0.00671246	0.117401	FECH
ENSG00000178921	632.262	-0.548247	0.202226	-2.71106	0.00670686	0.117401	PFAS
ENSG00000039319	242.085	0.836269	0.308845	2.70773	0.00677454	0.118083	ZFYVE16
ENSG00000169884	61.6774	-1.70879	0.631167	-2.70736	0.00678215	0.118083	WNT10B
ENSG00000188372	71.8025	-1.3396	0.49503	-2.70611	0.00680769	0.118339	ZP3
ENSG00000111247	148.349	-0.923188	0.342125	-2.6984	0.00696746	0.119633	RAD51AP1
ENSG00000160233	203.654	-0.78799	0.292578	-2.69327	0.00707553	0.12107	LRRC3
ENSG00000167720	178.478	-0.830122	0.308425	-2.69149	0.00711347	0.121529	SRR
ENSG00000183048	159.794	-0.887219	0.329909	-2.68928	0.00716061	0.122144	SLC25A10
ENSG00000256646	68.0501	-7.56716	2.81442	-2.68871	0.0071729	0.122163	ENSG00000256646
ENSG00000156970	473.933	-0.677058	0.252536	-2.68104	0.00733944	0.123779	BUB1B
ENSG00000163507	262.614	-0.701788	0.261693	-2.68172	0.00732446	0.123779	CIP2A
ENSG00000147679	276.939	-0.682129	0.256116	-2.66335	0.00773658	0.129265	UTP23
ENSG00000158402	94.3887	-1.11919	0.421286	-2.6566	0.00789326	0.131163	CDC25C
ENSG00000035499	268.378	-0.654927	0.246624	-2.65557	0.00791743	0.131167	DEPDC1B
ENSG00000100003	294.408	0.631038	0.23824	2.64875	0.00807902	0.133438	SEC14L2
ENSG00000263513	121.2	-0.97465	0.368894	-2.64209	0.00823965	0.135019	FAM72C
ENSG00000159082	562.105	0.576325	0.218615	2.63625	0.00838276	0.136192	SYNJ1
ENSG00000112182	438.637	-0.532502	0.20252	-2.62939	0.00855394	0.138061	BACH2
ENSG00000167670	606.666	-0.514074	0.195598	-2.62821	0.00858346	0.138061	CHAF1A
ENSG00000123104	745.07	0.549548	0.20922	2.62665	0.00862312	0.13812	ITPR2
ENSG00000137310	422.1	-0.673969	0.256607	-2.62646	0.00862774	0.13812	TCF19
ENSG00000166263	121.738	1.03716	0.395494	2.62243	0.00873047	0.139153	STXBP4
ENSG00000101493	56.4981	-1.43743	0.548536	-2.62049	0.00878031	0.139744	ZNF516
ENSG00000185499	194.316	-0.822237	0.314554	-2.61398	0.00894938	0.14161	MUC1
ENSG00000166965	403.921	-0.542033	0.207402	-2.61344	0.00896351	0.141629	RCCD1
ENSG00000076351	137.372	-1.00332	0.384035	-2.61257	0.00898643	0.141786	SLC46A1
ENSG00000092330	383.129	0.719944	0.275737	2.61098	0.00902824	0.14224	TINF2
ENSG00000145911	280.678	-0.649277	0.248959	-2.60796	0.00910832	0.142884	N4BP3
ENSG00000137135	173.433	-0.867256	0.332833	-2.60568	0.00916932	0.143461	ARHGEF39
ENSG00000140451	355.075	-0.577356	0.221816	-2.60286	0.00924484	0.144198	PIF1
ENSG00000119685	337.292	0.627319	0.241204	2.60078	0.00930121	0.144459	TTLL5
ENSG00000165480	130.025	-1.0197	0.392996	-2.59468	0.00946803	0.146426	SKA3
ENSG00000146410	116.14	-1.0047	0.387323	-2.59396	0.00948786	0.146526	MTFR2
ENSG00000122863	179.884	-0.795646	0.307209	-2.58992	0.00959985	0.147711	CHST3
ENSG00000181381	309.004	0.651108	0.252155	2.58217	0.00981814	0.150352	DDX60L
ENSG00000103404	187.778	-0.827825	0.320956	-2.57925	0.00990158	0.151207	USP31
ENSG00000135093	224.761	-0.738382	0.286244	-2.57955	0.00989285	0.151207	USP30
ENSG00000116983	182.434	0.803813	0.312049	2.57592	0.00999739	0.151821	HPCAL4
ENSG00000143228	188.601	-0.811404	0.315286	-2.57355	0.0100661	0.152498	NUF2
ENSG00000131019	58.4427	-1.35681	0.528384	-2.56784	0.0102333	0.15407	ULBP3
ENSG00000183742	137.616	-0.965169	0.375921	-2.56748	0.0102441	0.15407	MACC1
ENSG00000100479	65.2929	-1.25125	0.488153	-2.56323	0.0103703	0.155753	POLE2
ENSG00000214193	428.264	-0.585636	0.228976	-2.55762	0.010539	0.156993	SH3D21
ENSG00000091409	311.115	-0.658573	0.258316	-2.54949	0.0107881	0.159833	ITGA6
ENSG00000204564	149.57	-0.82736	0.324727	-2.54786	0.0108385	0.160301	C6orf136
ENSG00000166016	365.262	-0.595361	0.233867	-2.54573	0.0109051	0.160453	ABTB2
ENSG00000175066	573.252	0.519856	0.204297	2.5446	0.0109401	0.160563	GK5
ENSG00000102543	136.74	0.924408	0.364015	2.53948	0.0111017	0.161848	CDADC1
ENSG00000024526	152.982	-0.816659	0.322104	-2.53539	0.0112323	0.163316	DEPDC1
ENSG00000164530	498.918	0.518815	0.204917	2.53182	0.0113471	0.163891	PI16
ENSG00000172164	224.674	-0.718265	0.283706	-2.53172	0.0113504	0.163891	SNTB1
ENSG00000204569	734.284	-1.4063	0.555549	-2.53137	0.0113618	0.163891	PPP1R10
ENSG00000256087	128.983	0.988668	0.391009	2.5285	0.011455	0.164685	ZNF432
ENSG00000196584	80.2607	-1.11011	0.439417	-2.52633	0.0115263	0.165297	XRCC2
ENSG00000129810	151.559	-0.871556	0.345481	-2.52273	0.0116447	0.166269	SGO1
ENSG00000167747	429.473	-0.5719	0.226846	-2.52109	0.011699	0.166269	ENSG00000167747
ENSG00000184860	354.232	-0.675958	0.268227	-2.5201	0.0117323	0.166383	SDR42E1
ENSG00000137656	423.755	-0.514128	0.204202	-2.51774	0.011811	0.167065	BUD13
ENSG00000173867	52.8287	1.39556	0.554203	2.51814	0.0117977	0.167065	ENSG00000173867
ENSG00000248672	95.2071	1.19024	0.472856	2.51713	0.0118316	0.167141	LY75-CD302
ENSG00000011426	251.79	-0.745854	0.296366	-2.51666	0.0118472	0.167145	ANLN
ENSG00000186638	110.974	-1.0697	0.425475	-2.51414	0.0119323	0.167697	KIF24
ENSG00000122507	197.053	-0.750787	0.299182	-2.50947	0.0120913	0.169713	BBS9
ENSG00000269693	56.5906	9.6283	3.84473	2.50429	0.0122698	0.171338	ENSG00000269693
ENSG00000112029	279.411	-0.609997	0.244051	-2.49947	0.012438	0.173084	FBXO5
ENSG00000138621	337.351	-0.585532	0.234315	-2.49891	0.0124576	0.173084	PPCDC
ENSG00000164045	150.374	-1.07646	0.43228	-2.4902	0.0127672	0.174934	CDC25A
ENSG00000124602	117.821	0.918248	0.370063	2.48132	0.0130895	0.177569	UNC5CL
ENSG00000101210	182.315	-0.731332	0.296171	-2.46929	0.0135382	0.181804	EEF1A2
ENSG00000105855	198.386	-0.781703	0.317572	-2.4615	0.0138357	0.184462	ITGB8
ENSG00000109929	402.603	0.523538	0.212724	2.46111	0.0138507	0.184462	SC5D
ENSG00000214029	294.825	-0.629416	0.256457	-2.45428	0.0141168	0.18755	ZNF891
ENSG00000092096	521.451	0.512524	0.209109	2.45098	0.0142466	0.188359	SLC22A17
ENSG00000162129	422.319	-0.60845	0.248432	-2.44916	0.0143188	0.189085	CLPB
ENSG00000116191	104.995	-1.11072	0.453957	-2.44675	0.0144149	0.189895	RALGPS2
ENSG00000002016	249.006	0.679275	0.278433	2.43964	0.0147019	0.190124	RAD52
ENSG00000025039	452.483	-0.535099	0.219393	-2.439	0.0147279	0.190124	RRAGD
ENSG00000104889	345.661	-0.548858	0.22503	-2.43904	0.0147262	0.190124	RNASEH2A
ENSG00000160392	382.648	-0.523748	0.21443	-2.44251	0.0145854	0.190124	C19orf47
ENSG00000127863	55.6401	-1.31614	0.541063	-2.4325	0.0149949	0.192125	TNFRSF19
ENSG00000173166	109.303	1.14434	0.47049	2.43224	0.0150059	0.192125	RAPH1
ENSG00000151725	205.961	-0.736505	0.303356	-2.42785	0.0151885	0.193781	CENPU
ENSG00000096093	83.0898	1.25579	0.518251	2.42313	0.0153875	0.195409	EFHC1
ENSG00000087502	324.005	0.573763	0.236934	2.42161	0.0154517	0.195614	ERGIC2
ENSG00000165813	483.019	0.568454	0.234777	2.42126	0.015467	0.195614	CCDC186
ENSG00000276953	403.471	0.583301	0.24128	2.41753	0.0156262	0.197067	TRBV12-4
ENSG00000101945	496.651	-0.51285	0.212286	-2.41584	0.0156988	0.197526	SUV39H1
ENSG00000112473	77.1416	-1.35911	0.565133	-2.40493	0.0161754	0.202128	SLC39A7
ENSG00000187231	252.268	-0.699983	0.291507	-2.40126	0.0163388	0.203399	SESTD1
ENSG00000152944	336.63	-0.533214	0.222544	-2.396	0.0165752	0.205015	MED21
ENSG00000092529	303.751	0.559663	0.233747	2.39431	0.0166517	0.205729	CAPN3
ENSG00000126870	265.412	0.589852	0.246692	2.39104	0.0168005	0.206866	DYNC2I1
ENSG00000005189	142.209	-0.907087	0.380363	-2.38479	0.0170888	0.209852	REXO5
ENSG00000152684	346.179	-0.522771	0.219279	-2.38405	0.0171234	0.209852	PELO
ENSG00000198780	68.2179	-1.22884	0.515412	-2.38419	0.017117	0.209852	FAM169A
ENSG00000141858	465.789	-0.573788	0.241138	-2.3795	0.0173361	0.212027	SAMD1
ENSG00000179388	101.151	-1.08655	0.45828	-2.37094	0.0177431	0.21556	EGR3
ENSG00000166199	385.873	-0.64067	0.271883	-2.35642	0.018452	0.222687	ALKBH3
ENSG00000171596	76.2752	-1.08578	0.461414	-2.35315	0.018615	0.223076	NMUR1
ENSG00000254995	247.913	0.613225	0.260382	2.3551	0.0185179	0.223076	STX16-NPEPL1
ENSG00000117650	187.502	-0.682046	0.290137	-2.35077	0.0187346	0.223629	NEK2
ENSG00000107201	336.741	0.651455	0.277224	2.34992	0.0187772	0.223893	RIGI
ENSG00000007038	97.0886	-0.995547	0.423987	-2.34806	0.0188714	0.224039	PRSS21
ENSG00000137124	235.842	-0.622202	0.265231	-2.34589	0.0189818	0.225106	ALDH1B1
ENSG00000092051	134.743	-0.811792	0.346358	-2.3438	0.0190886	0.226033	JPH4
ENSG00000131351	184.186	-0.715375	0.305741	-2.3398	0.0192939	0.227572	HAUS8
ENSG00000168268	223.777	-0.649253	0.277449	-2.34008	0.0192797	0.227572	NT5DC2
ENSG00000112394	236.791	-0.706166	0.302022	-2.33813	0.0193806	0.228103	SLC16A10
ENSG00000095932	335.422	-0.533966	0.228477	-2.33706	0.019436	0.228508	SMIM24
ENSG00000135318	401.492	0.528165	0.226794	2.32883	0.0198678	0.232089	NT5E
ENSG00000035928	658.321	-0.572799	0.246095	-2.32755	0.0199359	0.23251	RFC1
ENSG00000138459	291.155	-0.552031	0.237209	-2.3272	0.0199547	0.23251	SLC35A5
ENSG00000189362	366.528	-0.52579	0.226013	-2.32637	0.0199991	0.23251	NEMP2
ENSG00000026751	91.3016	-0.97113	0.417659	-2.32517	0.0200627	0.232628	SLAMF7
ENSG00000188848	217.003	-0.638049	0.27441	-2.32517	0.020063	0.232628	BEND4
ENSG00000105982	75.768	-1.08351	0.467371	-2.31831	0.0204323	0.234671	RNF32
ENSG00000139890	192.022	0.686	0.296099	2.3168	0.0205148	0.235124	REM2
ENSG00000164180	534.843	0.517536	0.223922	2.31123	0.0208202	0.237258	TMEM161B
ENSG00000166845	117.402	-0.873628	0.378025	-2.31103	0.0208311	0.237258	C18orf54
ENSG00000135069	333.143	-0.55963	0.242941	-2.30356	0.0212475	0.240497	PSAT1
ENSG00000085185	296.436	0.585483	0.254277	2.30254	0.0213049	0.240648	BCORL1
ENSG00000203326	129.867	-0.871005	0.378253	-2.30271	0.0212954	0.240648	ZNF525
ENSG00000127989	151.346	0.744659	0.323547	2.30155	0.0213608	0.241031	MTERF1
ENSG00000104093	53.9505	1.3904	0.60517	2.29753	0.0215888	0.242445	DMXL2
ENSG00000198056	222.751	-0.653285	0.284792	-2.29391	0.0217959	0.24318	PRIM1
ENSG00000010318	285.819	-0.561831	0.245196	-2.29135	0.0219431	0.244075	PHF7
ENSG00000012048	195.364	-0.759093	0.33127	-2.29146	0.0219368	0.244075	BRCA1
ENSG00000149554	302.852	-0.533246	0.233069	-2.28793	0.0221414	0.245531	CHEK1
ENSG00000135045	223.2	-0.621274	0.271946	-2.28455	0.0223394	0.246497	C9orf40
ENSG00000139618	173.475	-0.729738	0.319831	-2.28163	0.0225111	0.247763	BRCA2
ENSG00000149929	423.664	-0.531129	0.234203	-2.26781	0.0233407	0.254444	HIRIP3
ENSG00000159231	306.114	-0.564511	0.249106	-2.26614	0.0234426	0.255047	CBR3
ENSG00000008226	83.8797	1.00711	0.445054	2.26289	0.0236425	0.255695	DLEC1
ENSG00000123384	153.248	0.727832	0.321636	2.2629	0.0236417	0.255695	LRP1
ENSG00000136783	262.846	-0.565135	0.250002	-2.26052	0.0237888	0.256771	NIPSNAP3A
ENSG00000157617	204.008	0.646109	0.286737	2.25331	0.0242394	0.259582	C2CD2
ENSG00000167414	112.306	0.864973	0.384664	2.24865	0.024535	0.261253	GNG8
ENSG00000139734	119.251	-0.847695	0.377323	-2.2466	0.0246655	0.261308	DIAPH3
ENSG00000213780	192.639	-0.905793	0.403245	-2.24626	0.0246873	0.261308	GTF2H4
ENSG00000119326	191.057	-0.656087	0.292824	-2.24055	0.0250551	0.264433	CTNNAL1
ENSG00000111445	300.306	-0.580691	0.259934	-2.234	0.0254834	0.26658	RFC5
ENSG00000115504	288.508	0.585027	0.261998	2.23295	0.0255525	0.26658	EHBP1
ENSG00000164687	306.899	-0.561115	0.251249	-2.2333	0.0255294	0.26658	FABP5
ENSG00000256029	76.6475	1.15791	0.518677	2.23243	0.0255868	0.26658	ENSG00000256029
ENSG00000163975	292.721	-0.5522	0.247715	-2.22918	0.0258021	0.267921	MELTF
ENSG00000174483	357.416	-0.505169	0.22711	-2.22434	0.0261256	0.270253	BBS1
ENSG00000099377	133.368	0.802825	0.361838	2.21874	0.0265043	0.273681	HSD3B7
ENSG00000067533	123.83	-0.837757	0.379287	-2.20877	0.0271906	0.278633	RRP15
ENSG00000173852	267.108	-0.628659	0.284603	-2.2089	0.0271819	0.278633	DPY19L1
ENSG00000109674	293.464	-0.527798	0.239261	-2.20595	0.0273876	0.280389	NEIL3
ENSG00000183153	195.289	-0.644827	0.292699	-2.20303	0.0275923	0.281432	GJD3
ENSG00000076641	4551.79	0.603212	0.274233	2.19964	0.0278327	0.281913	PAG1
ENSG00000136826	129.39	0.794003	0.361	2.19945	0.0278458	0.281913	KLF4
ENSG00000196678	110.238	-0.855796	0.388883	-2.20065	0.0277607	0.281913	ERI2
ENSG00000179750	150.493	-0.954196	0.433982	-2.1987	0.0278994	0.28195	APOBEC3B
ENSG00000111962	118.03	0.862411	0.393763	2.19018	0.0285114	0.286237	UST
ENSG00000147421	345.88	0.529671	0.242066	2.18813	0.0286604	0.286972	HMBOX1
ENSG00000211794	156.159	0.698101	0.319142	2.18743	0.0287111	0.287216	TRAV12-3
ENSG00000134013	118.133	0.816057	0.373599	2.18431	0.0289394	0.288708	LOXL2
ENSG00000112149	183.1	-0.645929	0.295972	-2.1824	0.02908	0.288931	CD83
ENSG00000145736	53.2967	-1.58075	0.725887	-2.17768	0.0294296	0.290427	GTF2H2
ENSG00000000460	268.496	-0.637968	0.293244	-2.17556	0.0295884	0.291352	FIRRM
ENSG00000083097	350.791	0.515339	0.236985	2.17456	0.029663	0.291352	DOP1A
ENSG00000157870	578.103	0.506797	0.233124	2.17394	0.0297098	0.291352	PRXL2B
ENSG00000265590	75.4331	1.35279	0.623171	2.17082	0.0299449	0.292337	CFAP298-TCP10L
ENSG00000088305	102.323	-0.845474	0.390318	-2.16611	0.0303025	0.294216	DNMT3B
ENSG00000136159	130.846	-0.76461	0.353177	-2.16495	0.0303914	0.294591	NUDT15
ENSG00000119514	209.068	0.598091	0.276732	2.16126	0.0306751	0.295601	GALNT12
ENSG00000132749	173.903	-0.814818	0.377065	-2.16095	0.0306993	0.295601	TESMIN
ENSG00000272410	346.074	0.54491	0.252281	2.15993	0.0307778	0.295976	ENSG00000272410
ENSG00000166435	226.448	0.618821	0.286891	2.15699	0.0310066	0.297131	XRRA1
ENSG00000134318	339.228	0.61071	0.283271	2.15592	0.0310898	0.297667	ROCK2
ENSG00000105613	145.418	-0.714086	0.331757	-2.15244	0.0313629	0.299844	MAST1
ENSG00000173894	113.73	-0.793114	0.368492	-2.15232	0.031372	0.299844	CBX2
ENSG00000189057	100.851	-0.848945	0.394916	-2.14969	0.0315799	0.300779	FAM111B
ENSG00000105849	294.981	-0.560746	0.261161	-2.14713	0.0317832	0.302452	POLR1F
ENSG00000100532	204.638	0.657443	0.306903	2.14219	0.0321785	0.304359	CGRRF1
ENSG00000185973	187.589	-0.629218	0.294048	-2.13985	0.0323672	0.30478	TMLHE
ENSG00000196150	126.948	-0.862821	0.403174	-2.14007	0.032349	0.30478	ZNF250
ENSG00000122547	76.8206	-1.08442	0.507525	-2.13669	0.0326232	0.304891	EEPD1
ENSG00000156381	207.658	-0.639482	0.300716	-2.12653	0.0334589	0.311353	ANKRD9
ENSG00000104447	229.313	0.582037	0.274122	2.12328	0.0337306	0.311979	TRPS1
ENSG00000073969	236.732	-1.74133	0.821104	-2.12071	0.0339458	0.312705	NSF
ENSG00000277481	119.015	0.782171	0.369609	2.11621	0.0343268	0.314609	PKD1L3
ENSG00000106688	60.8538	1.05873	0.50069	2.11455	0.0344684	0.314852	SLC1A1
ENSG00000158169	178.698	-0.718062	0.339919	-2.11245	0.0346478	0.315962	FANCC
ENSG00000138658	119.92	-0.796069	0.37742	-2.10924	0.034924	0.317686	ZGRF1
ENSG00000196275	170.159	-0.648045	0.307685	-2.1062	0.0351873	0.31902	GTF2IRD2
ENSG00000138346	147.974	-0.804871	0.382349	-2.10507	0.0352854	0.319177	DNA2
ENSG00000130827	1756.03	0.869744	0.414293	2.09934	0.0357866	0.321785	PLXNA3
ENSG00000169598	264.152	0.518624	0.247292	2.09721	0.0359746	0.322384	DFFB
ENSG00000062282	167.651	-0.653437	0.313289	-2.08573	0.037003	0.326547	DGAT2
ENSG00000075407	265.7	-0.516172	0.247771	-2.08326	0.0372272	0.32777	ZNF37A
ENSG00000204611	70.8272	0.979646	0.471156	2.07924	0.0375956	0.330177	ZNF616
ENSG00000197299	341.074	-0.562833	0.271524	-2.07287	0.0381844	0.332758	BLM
ENSG00000104290	182.148	0.879845	0.425891	2.06589	0.0388384	0.336862	FZD3
ENSG00000100979	160.552	-0.656502	0.318733	-2.05972	0.0394249	0.33933	PLTP
ENSG00000234353	57.3977	1.05731	0.513379	2.05952	0.0394447	0.33933	ENSG00000234353
ENSG00000124459	255.148	0.565896	0.274889	2.05863	0.0395293	0.339523	ZNF45
ENSG00000184731	240.315	-0.625524	0.304133	-2.05674	0.0397108	0.34074	FAM110C
ENSG00000174669	189.31	0.624915	0.304093	2.05501	0.0398779	0.340911	SLC29A2
ENSG00000160224	78.3942	0.948434	0.462659	2.04996	0.0403683	0.344296	AIRE
ENSG00000125885	287.493	-0.534528	0.261783	-2.04188	0.0411636	0.348631	MCM8
ENSG00000101004	215.991	0.577475	0.284352	2.03085	0.0422704	0.354719	NINL
ENSG00000091127	93.3113	-0.885863	0.436716	-2.02846	0.0425129	0.355651	PUS7
ENSG00000134852	333.175	0.655686	0.323359	2.02774	0.042587	0.355999	CLOCK
ENSG00000189190	144.702	0.715943	0.355404	2.01444	0.0439629	0.363059	ZNF600
ENSG00000274750	143.882	0.69812	0.346967	2.01206	0.0442132	0.364851	H3C6
ENSG00000147174	90.8264	0.833641	0.414565	2.01088	0.0443377	0.36502	GCNA
ENSG00000204287	1912.39	-3.16256	1.57339	-2.01003	0.0444284	0.36502	HLA-DRA
ENSG00000109063	109.678	1.11674	0.557215	2.00415	0.0450538	0.368175	MYH3
ENSG00000163785	298.918	0.529526	0.264604	2.0012	0.0453712	0.369113	RYK
ENSG00000142731	200.006	-0.580087	0.291287	-1.99146	0.0464305	0.374803	PLK4
ENSG00000186567	66.5497	0.959019	0.481725	1.9908	0.0465028	0.374971	CEACAM19
ENSG00000107679	240.675	0.552356	0.278326	1.98456	0.047193	0.379139	PLEKHA1
ENSG00000162373	250.866	-0.508731	0.256728	-1.9816	0.0475245	0.379795	BEND5
ENSG00000136492	165.107	-0.613757	0.310328	-1.97776	0.0479552	0.380843	BRIP1
ENSG00000163359	80.6917	1.01317	0.512335	1.97754	0.0479801	0.380843	COL6A3
ENSG00000214063	74.4695	-1.05419	0.533122	-1.97739	0.0479973	0.380843	TSPAN4
ENSG00000124243	117.895	-0.741698	0.375476	-1.97535	0.0482281	0.381007	BCAS4
ENSG00000257529	290.374	-1.614	0.816783	-1.97605	0.0481495	0.381007	RPL36A-HNRNPH2
ENSG00000108932	66.3249	-1.0215	0.517564	-1.97366	0.0484204	0.381158	SLC16A6
ENSG00000196110	222.963	0.559133	0.283505	1.97221	0.0485852	0.381905	ZNF699
ENSG00000158769	485.721	-0.50056	0.254788	-1.96461	0.049459	0.384353	F11R
