# Supplementary material for: Increased phenotypic and functional stability of human allospecific induced Tregs is associated with Vitamin C-mediated FOXP3 TSDR demethylation
Source: Front Immunol. 2026 Jul 8;17:1827886. doi: 10.3389/fimmu.2026.1827886 (PMC13388274; doi:10.3389/fimmu.2026.1827886)
Supplement: Supplementary file 8 [file Table4.xls]

## Sheet: iTreg_iTreg_vitC_degs
id	baseMean	log2FoldChange	lfcSE	stat	pvalue	padj	symbol
ENSG00000181847	3972.2	-1.39007	0.108177	-12.8499	8.61178e-38	1.11531e-33	TIGIT
ENSG00000123416	16565.5	-0.794607	0.0760623	-10.4468	1.51556e-25	9.81398e-22	TUBA1B
ENSG00000148773	3192.16	-0.935689	0.0974141	-9.60527	7.5956e-22	3.27902e-18	MKI67
ENSG00000164104	5788.21	-0.839094	0.0915047	-9.16995	4.73247e-20	1.53226e-16	HMGB2
ENSG00000171848	2656.44	-1.02461	0.118523	-8.64482	5.38916e-18	1.3959e-14	RRM2
ENSG00000131747	1511.12	-1.0153	0.123489	-8.22179	2.00481e-16	4.32739e-13	TOP2A
ENSG00000081059	1066.27	1.18069	0.145338	8.12374	4.52047e-16	8.36351e-13	TCF7
ENSG00000176890	1409.06	-0.983715	0.126283	-7.78974	6.71459e-15	1.08701e-11	TYMS
ENSG00000121152	761.902	-1.24396	0.165018	-7.53833	4.76045e-14	6.85028e-11	NCAPH
ENSG00000111206	994.144	-1.04511	0.140362	-7.44582	9.63462e-14	1.24778e-10	FOXM1
ENSG00000117632	4661.69	-0.635774	0.086761	-7.32788	2.33819e-13	2.7529e-10	STMN1
ENSG00000196230	21150	-0.607348	0.0830559	-7.31252	2.62182e-13	2.8296e-10	TUBB
ENSG00000088325	1445.33	-0.881614	0.124398	-7.08704	1.37012e-12	1.36495e-09	TPX2
ENSG00000164611	1063.54	-0.928351	0.137367	-6.7582	1.3972e-11	1.29251e-08	PTTG1
ENSG00000124813	1472.53	-0.901787	0.13428	-6.71573	1.87129e-11	1.61567e-08	RUNX2
ENSG00000089685	1065.06	-0.90896	0.136923	-6.63848	3.16924e-11	2.4144e-08	BIRC5
ENSG00000242612	43.3158	8.91348	1.34108	6.64647	3.00198e-11	2.4144e-08	DECR2
ENSG00000167106	11272.4	0.564067	0.08547	6.59958	4.1232e-11	2.96664e-08	EEIG1
ENSG00000075426	1437.78	-0.852432	0.131839	-6.46568	1.00843e-10	6.87376e-08	FOSL2
ENSG00000182718	6638.31	-0.53424	0.0829066	-6.44388	1.16454e-10	7.541e-08	ANXA2
ENSG00000184557	1709.67	0.791797	0.125071	6.33077	2.43935e-10	1.50438e-07	SOCS3
ENSG00000143630	36.6729	-8.51061	1.36615	-6.22965	4.67491e-10	2.67798e-07	HCN3
ENSG00000167513	694.759	-1.12328	0.180389	-6.22695	4.75589e-10	2.67798e-07	CDT1
ENSG00000073111	1449.19	-0.852475	0.138116	-6.17219	6.73523e-10	3.6345e-07	MCM2
ENSG00000075218	757.056	-1.0063	0.16605	-6.06024	1.35917e-09	6.9781e-07	GTSE1
ENSG00000146670	632.547	-1.0388	0.17155	-6.05538	1.4009e-09	6.9781e-07	CDCA5
ENSG00000101057	778.212	-1.00037	0.165864	-6.03125	1.62701e-09	7.80423e-07	MYBL2
ENSG00000276043	779.225	-1.02454	0.170649	-6.00381	1.92735e-09	8.91468e-07	UHRF1
ENSG00000145386	662.579	-1.08247	0.180553	-5.99527	2.03144e-09	9.07211e-07	CCNA2
ENSG00000188486	3087.3	-0.565396	0.096267	-5.87321	4.27434e-09	1.84523e-06	H2AX
ENSG00000068489	1096.64	-0.878643	0.149743	-5.86768	4.4194e-09	1.84631e-06	PRR11
ENSG00000154165	11897.1	-0.654226	0.111611	-5.86166	4.5826e-09	1.85466e-06	GPR15
ENSG00000005102	478.904	1.22728	0.211009	5.81626	6.01796e-09	2.36177e-06	MEOX1
ENSG00000124766	4020.49	-0.537836	0.0926399	-5.80566	6.41117e-09	2.37231e-06	SOX4
ENSG00000140563	1847.74	-0.806109	0.138812	-5.8072	6.35248e-09	2.37231e-06	MCTP2
ENSG00000115415	17747.3	0.62074	0.107157	5.7928	6.92244e-09	2.49035e-06	STAT1
ENSG00000051341	257.996	-1.53844	0.268656	-5.72642	1.02574e-08	3.59036e-06	POLQ
ENSG00000168496	686.669	-0.949401	0.166721	-5.69454	1.23707e-08	4.21614e-06	FEN1
ENSG00000186193	849.582	-0.875488	0.154361	-5.6717	1.41385e-08	4.69508e-06	SAPCD2
ENSG00000117399	1122.02	-0.819997	0.145167	-5.64863	1.61728e-08	5.23634e-06	CDC20
ENSG00000180549	1283.49	-0.780892	0.138525	-5.63717	1.72864e-08	5.46039e-06	FUT7
ENSG00000170312	573.313	-1.11	0.19764	-5.61629	1.951e-08	6.01604e-06	CDK1
ENSG00000076382	807.926	-0.864131	0.154324	-5.59945	2.15029e-08	6.47638e-06	SPAG5
ENSG00000130940	160.955	1.93051	0.345186	5.59267	2.23602e-08	6.54951e-06	CASZ1
ENSG00000134057	791.327	-0.853843	0.152827	-5.58697	2.3106e-08	6.54951e-06	CCNB1
ENSG00000186185	607.986	-0.961333	0.172103	-5.5858	2.32629e-08	6.54951e-06	KIF18B
ENSG00000005379	728.312	0.895978	0.161354	5.55287	2.81016e-08	7.7435e-06	TSPOAP1
ENSG00000142945	774.423	-0.853555	0.154691	-5.51779	3.43284e-08	9.26224e-06	KIF2C
ENSG00000142173	3206.89	0.780709	0.141696	5.50975	3.59337e-08	9.4975e-06	COL6A2
ENSG00000185885	970.256	0.891736	0.16226	5.49571	3.89141e-08	9.88188e-06	IFITM1
ENSG00000175063	611.862	-0.966023	0.17611	-5.48534	4.1268e-08	1.02781e-05	UBE2C
ENSG00000214435	24.5096	-7.91728	1.44958	-5.46178	4.71373e-08	1.15184e-05	AS3MT
ENSG00000234814	207.444	-1.61752	0.299514	-5.40046	6.64694e-08	1.59416e-05	ENSG00000234814
ENSG00000167900	868.865	-0.807987	0.149802	-5.3937	6.90217e-08	1.62527e-05	TK1
ENSG00000146918	765.646	-0.90271	0.167785	-5.38016	7.44205e-08	1.72111e-05	NCAPG2
ENSG00000157456	602.094	-0.993761	0.185061	-5.36992	7.87737e-08	1.78982e-05	CCNB2
ENSG00000135451	591.407	-0.930006	0.173748	-5.3526	8.66983e-08	1.93591e-05	TROAP
ENSG00000072571	257.681	-1.44063	0.270211	-5.33148	9.74154e-08	2.13835e-05	HMMR
ENSG00000123485	643.246	-0.927377	0.175255	-5.29158	1.21266e-07	2.57463e-05	HJURP
ENSG00000237649	977.94	-0.808375	0.152994	-5.2837	1.266e-07	2.6445e-05	KIFC1
ENSG00000138180	511.513	-1.02329	0.194006	-5.27454	1.3309e-07	2.65177e-05	CEP55
ENSG00000178104	3271.35	0.542042	0.102713	5.27727	1.31124e-07	2.65177e-05	PDE4DIP
ENSG00000124191	2251.87	0.738464	0.141344	5.22457	1.74558e-07	3.37417e-05	TOX2
ENSG00000101412	722.124	-0.911606	0.174596	-5.22124	1.77731e-07	3.385e-05	E2F1
ENSG00000137804	828.816	-0.852507	0.163506	-5.21392	1.84892e-07	3.47035e-05	NUSAP1
ENSG00000100600	4561.39	-0.531647	0.10312	-5.15562	2.52788e-07	4.67694e-05	LGMN
ENSG00000228716	1037.52	-0.704882	0.137139	-5.13991	2.74872e-07	4.94427e-05	DHFR
ENSG00000047365	1305.75	0.667129	0.130159	5.12551	2.96737e-07	5.26444e-05	ARAP2
ENSG00000149212	2068.09	0.550517	0.108239	5.08614	3.65433e-07	6.14639e-05	SESN3
ENSG00000165891	230.392	-1.37558	0.272314	-5.05146	4.38448e-07	7.27993e-05	E2F7
ENSG00000122952	633.337	-0.944259	0.187969	-5.02349	5.07396e-07	8.31809e-05	ZWINT
ENSG00000181722	324.698	1.21497	0.242092	5.01863	5.20406e-07	8.42473e-05	ZBTB20
ENSG00000066279	772.851	-0.977923	0.197946	-4.94036	7.7977e-07	0.000121672	ASPM
ENSG00000115163	322.087	-1.13775	0.23112	-4.92277	8.53291e-07	0.000130011	CENPA
ENSG00000132646	1494.82	-0.653775	0.132759	-4.92454	8.45597e-07	0.000130011	PCNA
ENSG00000137807	428.4	-1.06544	0.217068	-4.90831	9.18657e-07	0.000135199	KIF23
ENSG00000112984	446.553	-1.11638	0.229367	-4.86721	1.13185e-06	0.000164703	KIF20A
ENSG00000166949	1373.24	0.612797	0.126799	4.83283	1.34604e-06	0.000193695	SMAD3
ENSG00000198520	126.458	1.84788	0.384275	4.80875	1.51879e-06	0.000216152	ARMH1
ENSG00000134256	677.458	-0.872467	0.181853	-4.79765	1.60539e-06	0.000225993	CD101
ENSG00000138160	566.555	-0.897172	0.187344	-4.7889	1.67698e-06	0.000233533	KIF11
ENSG00000166803	278.409	-1.26651	0.265861	-4.76381	1.89975e-06	0.000261742	PCLAF
ENSG00000118193	301.141	-1.1555	0.244445	-4.72704	2.27816e-06	0.000310574	KIF14
ENSG00000024526	204.727	-1.32952	0.28154	-4.7223	2.33198e-06	0.000314599	DEPDC1
ENSG00000137310	446.51	-1.00132	0.213465	-4.6908	2.72142e-06	0.000356463	TCF19
ENSG00000113368	2050.61	-0.516309	0.110304	-4.68076	2.85813e-06	0.000367842	LMNB1
ENSG00000270316	15.386	7.43852	1.58943	4.68001	2.86866e-06	0.000367842	ENSG00000270316
ENSG00000137812	572.576	-1.14428	0.246029	-4.651	3.30333e-06	0.00041136	KNL1
ENSG00000120549	155.365	1.72704	0.373401	4.62515	3.74326e-06	0.000461704	KIAA1217
ENSG00000135074	4907.1	0.503106	0.109037	4.61409	3.94826e-06	0.000477888	ADAM19
ENSG00000167325	1123.87	-0.636491	0.139077	-4.57654	4.72719e-06	0.000561668	RRM1
ENSG00000166851	1016.31	-0.65163	0.142701	-4.56641	4.96143e-06	0.000584141	PLK1
ENSG00000005156	655.857	-0.750954	0.164701	-4.55949	5.12788e-06	0.000589058	LIG3
ENSG00000105855	266.169	-1.29839	0.285126	-4.55375	5.26973e-06	0.000598669	ITGB8
ENSG00000182481	1497.83	-0.548027	0.120407	-4.55146	5.32751e-06	0.00059997	KPNA2
ENSG00000213203	1099.7	0.628802	0.138923	4.52625	6.00391e-06	0.000664586	GIMAP1
ENSG00000141469	1376.43	0.620692	0.139366	4.4537	8.44035e-06	0.000910924	SLC14A1
ENSG00000056736	1207.95	-0.594649	0.13576	-4.38016	1.18591e-05	0.00121894	IL17RB
ENSG00000128342	495.154	1.22371	0.279931	4.37147	1.23414e-05	0.00125853	LIF
ENSG00000081181	1494.12	-0.551018	0.126133	-4.36854	1.25079e-05	0.00126554	ARG2
ENSG00000184014	449.512	1.03832	0.238559	4.35245	1.34626e-05	0.00135158	DENND5A
ENSG00000198836	1143.21	-0.735267	0.169344	-4.34186	1.41283e-05	0.0014075	OPA1
ENSG00000111665	365.661	-1.06804	0.246275	-4.33677	1.44593e-05	0.00142948	CDCA3
ENSG00000160469	174.027	1.38429	0.319956	4.3265	1.51495e-05	0.00148637	BRSK1
ENSG00000108106	1986.36	-0.507116	0.118035	-4.29631	1.73667e-05	0.00167848	UBE2S
ENSG00000149503	1315.69	-0.56847	0.132434	-4.29249	1.76677e-05	0.00169492	INCENP
ENSG00000092098	657.996	0.749529	0.175118	4.28014	1.86776e-05	0.00177863	RNF31
ENSG00000163655	1069.38	-0.575078	0.135148	-4.25516	2.08903e-05	0.00197482	GMPS
ENSG00000183625	175.553	-1.35519	0.31965	-4.23961	2.23908e-05	0.00210133	CCR3
ENSG00000151692	98.7364	1.72321	0.408977	4.21347	2.51473e-05	0.00233127	RNF144A
ENSG00000161888	290.954	-1.13403	0.269675	-4.20518	2.60875e-05	0.00239617	SPC24
ENSG00000132465	126.054	-1.5317	0.365318	-4.19279	2.7555e-05	0.00250431	JCHAIN
ENSG00000160013	1263.56	0.57872	0.138089	4.19092	2.77822e-05	0.00250431	PTGIR
ENSG00000204262	1207.12	-0.585195	0.139703	-4.18884	2.80384e-05	0.00250431	COL5A2
ENSG00000259781	767.577	-0.668101	0.159779	-4.18141	2.89706e-05	0.00255237	ENSG00000259781
ENSG00000156381	235.943	-1.11485	0.267868	-4.16195	3.15537e-05	0.00272435	ANKRD9
ENSG00000168016	2121.6	0.50165	0.120491	4.16338	3.13574e-05	0.00272435	TRANK1
ENSG00000178999	623.004	-0.706951	0.170037	-4.15762	3.2158e-05	0.00275814	AURKB
ENSG00000123473	225.609	-1.1256	0.271444	-4.1467	3.37297e-05	0.00285512	STIL
ENSG00000077044	1365.67	-0.580306	0.140006	-4.14485	3.4003e-05	0.00285957	DGKD
ENSG00000197321	97.2949	-2.17105	0.528748	-4.10602	4.02539e-05	0.00334185	SVIL
ENSG00000133106	1277.09	0.545791	0.133173	4.09836	4.16082e-05	0.00343228	EPSTI1
ENSG00000164483	666.535	-0.82456	0.201629	-4.0895	4.323e-05	0.00354349	SAMD3
ENSG00000104967	192.478	1.3424	0.329019	4.08	4.50358e-05	0.0036683	NOVA2
ENSG00000090889	349.742	-0.914877	0.224632	-4.07279	4.64538e-05	0.00371373	KIF4A
ENSG00000105486	1151.62	-0.58647	0.143912	-4.07521	4.59726e-05	0.00371373	LIG1
ENSG00000087245	43.4642	2.65547	0.654429	4.0577	4.95589e-05	0.00391364	MMP2
ENSG00000171241	225.116	-1.18379	0.291866	-4.05593	4.99346e-05	0.00391941	SHCBP1
ENSG00000114796	1146.47	0.550275	0.13695	4.01808	5.86733e-05	0.00452308	KLHL24
ENSG00000075240	1682.34	-0.60644	0.151665	-3.99854	6.37333e-05	0.00482696	GRAMD4
ENSG00000164488	155.092	1.36121	0.341959	3.98063	6.87339e-05	0.00514551	DACT2
ENSG00000085999	242.159	-1.16935	0.293962	-3.97788	6.95324e-05	0.00517537	RAD54L
ENSG00000094804	148.77	-1.34784	0.339857	-3.9659	7.31196e-05	0.00538052	CDC6
ENSG00000179934	792.82	-0.621283	0.157031	-3.95642	7.6081e-05	0.00556681	CCR8
ENSG00000177426	254.911	1.04786	0.265669	3.94422	8.00598e-05	0.00579248	TGIF1
ENSG00000089692	1890.87	-0.526321	0.13424	-3.92075	8.82728e-05	0.00630021	LAG3
ENSG00000165480	153.449	-1.38959	0.35458	-3.91897	8.8928e-05	0.00630021	SKA3
ENSG00000119333	450.287	-0.774849	0.198393	-3.90563	9.39815e-05	0.00657922	DYNC2I2
ENSG00000174028	10.4531	6.82949	1.75156	3.89909	9.6556e-05	0.0067231	ENSG00000174028
ENSG00000100526	250.152	-1.0134	0.260897	-3.88428	0.000102635	0.00707037	CDKN3
ENSG00000151150	312.347	-0.996469	0.257305	-3.87271	0.000107631	0.00733645	ANK3
ENSG00000177602	310.486	-0.97402	0.25166	-3.87038	0.000108665	0.0073682	HASPIN
ENSG00000163683	507.45	0.710502	0.184288	3.85539	0.000115546	0.00775353	SMIM14
ENSG00000051180	223.568	-1.05503	0.27422	-3.8474	0.000119378	0.00796938	RAD51
ENSG00000161800	1245.09	-0.559411	0.145469	-3.84557	0.000120272	0.00798791	RACGAP1
ENSG00000169607	227.552	-1.20548	0.313992	-3.83922	0.000123426	0.00815558	CKAP2L
ENSG00000132965	1201.85	0.510713	0.133391	3.82869	0.000128828	0.00842651	ALOX5AP
ENSG00000213347	746.57	-0.607082	0.158529	-3.82947	0.000128421	0.00842651	MXD3
ENSG00000103091	1393.92	0.53643	0.140212	3.82586	0.000130319	0.00845779	WDR59
ENSG00000121957	553.66	-0.78568	0.205924	-3.81539	0.000135965	0.00871726	GPSM2
ENSG00000092621	355.555	-0.863962	0.226641	-3.81203	0.000137829	0.00879323	PHGDH
ENSG00000214357	230.525	-1.02932	0.270113	-3.81071	0.000138567	0.00879699	NEURL1B
ENSG00000100162	328.118	-0.863655	0.226757	-3.80872	0.000139688	0.00882485	CENPM
ENSG00000140525	1272.27	-0.526024	0.138247	-3.80495	0.000141835	0.00891703	FANCI
ENSG00000164050	320.746	-1.19671	0.317006	-3.77505	0.000159976	0.00986597	PLXNB1
ENSG00000284292	52.9509	2.3493	0.625564	3.75549	0.000173003	0.0105687	ENSG00000284292
ENSG00000154059	373.336	-0.812612	0.216516	-3.75312	0.000174646	0.0106189	IMPACT
ENSG00000229186	21.6909	-4.66413	1.24808	-3.73706	0.000186185	0.0111119	ENSG00000229186
ENSG00000129195	367.842	-0.809943	0.217058	-3.73145	0.00019038	0.0112585	PIMREG
ENSG00000093009	262.731	-1.00522	0.269635	-3.72807	0.000192953	0.0113588	CDC45
ENSG00000213533	2100.6	0.500776	0.134485	3.72365	0.00019636	0.011507	STIMATE
ENSG00000275395	673.975	0.70911	0.191471	3.70349	0.000212657	0.0123503	FCGBP
ENSG00000119636	18.9761	-3.60599	0.975741	-3.69564	0.000219331	0.012681	BBOF1
ENSG00000140451	401.703	-0.814236	0.220886	-3.68622	0.000227608	0.0129287	PIF1
ENSG00000172817	184.677	1.14194	0.3096	3.68845	0.000225626	0.0129287	CYP7B1
ENSG00000157873	1606.78	12.1783	3.31828	3.67005	0.000242505	0.0134793	TNFRSF14
ENSG00000127564	440.828	-0.733038	0.200275	-3.66016	0.000252057	0.0139504	PKMYT1
ENSG00000101868	283.289	-0.906283	0.24784	-3.65673	0.000255449	0.014078	POLA1
ENSG00000169239	384.906	-0.91395	0.250165	-3.65338	0.00025881	0.0141428	CA5B
ENSG00000175048	898.489	0.530478	0.145249	3.65221	0.000259994	0.0141478	ZDHHC14
ENSG00000105875	620.202	0.617212	0.169662	3.6379	0.00027487	0.0148477	WDR91
ENSG00000109805	389.342	-0.802799	0.221268	-3.62817	0.000285432	0.0153387	NCAPG
ENSG00000186815	1174.73	0.668268	0.184819	3.61579	0.000299429	0.0159585	TPCN1
ENSG00000114346	245.178	-1.00697	0.27879	-3.61192	0.00030394	0.0160312	ECT2
ENSG00000129158	449.678	0.72169	0.199835	3.61143	0.000304508	0.0160312	SERGEF
ENSG00000292373	1146.38	-0.555332	0.15374	-3.61215	0.000303669	0.0160312	IL9R
ENSG00000165304	276.76	-0.960681	0.266431	-3.60573	0.000311272	0.016321	MELK
ENSG00000142731	215.96	-1.12245	0.311545	-3.60285	0.000314751	0.0164369	PLK4
ENSG00000119326	228.142	-1.06401	0.296394	-3.58984	0.00033088	0.0172098	CTNNAL1
ENSG00000123374	756.738	-0.639383	0.178356	-3.58488	0.000337236	0.0174702	CDK2
ENSG00000133321	899.742	0.543833	0.15178	3.58304	0.000339621	0.0174762	PLAAT4
ENSG00000173611	769.151	-0.557315	0.155557	-3.58271	0.000340051	0.0174762	SCAI
ENSG00000154814	387.997	0.739871	0.208258	3.55267	0.000381345	0.0192171	OXNAD1
ENSG00000196369	581.124	-0.666532	0.188134	-3.54285	0.000395825	0.0196411	SRGAP2B
ENSG00000143494	48.549	-2.30962	0.652436	-3.53999	0.00040014	0.0197795	VASH2
ENSG00000115604	425.156	0.726751	0.206025	3.52749	0.000419526	0.0205029	IL18R1
ENSG00000145911	323.896	-0.874935	0.248266	-3.52418	0.000424801	0.0206827	N4BP3
ENSG00000131067	649.565	0.653406	0.185591	3.52068	0.000430436	0.0208343	GGT7
ENSG00000134690	587.118	-0.611049	0.173581	-3.52025	0.000431132	0.0208343	CDCA8
ENSG00000188610	172.805	-1.12041	0.318884	-3.51354	0.000442184	0.0212101	FAM72B
ENSG00000185507	314.073	1.02837	0.292823	3.51193	0.000444868	0.0212601	IRF7
ENSG00000133124	269.797	0.956925	0.272571	3.51074	0.000446855	0.0212765	IRS4
ENSG00000269897	35.5057	2.66796	0.760193	3.50958	0.000448807	0.0212912	COMMD3-BMI1
ENSG00000111962	205.622	-1.2288	0.351185	-3.49902	0.000466967	0.0219913	UST
ENSG00000173926	267.655	0.945603	0.270322	3.49806	0.000468659	0.0219913	MARCHF3
ENSG00000157601	895.271	0.650956	0.18715	3.47826	0.000504688	0.0232065	MX1
ENSG00000165244	293.478	-0.87371	0.251192	-3.47826	0.000504684	0.0232065	ZNF367
ENSG00000188157	344.808	0.894409	0.257167	3.47793	0.000505307	0.0232065	AGRN
ENSG00000103489	743.303	11.4284	3.29822	3.46502	0.000530186	0.0240928	XYLT1
ENSG00000184661	308.594	-0.816866	0.236347	-3.45622	0.000547811	0.0247202	CDCA2
ENSG00000112182	481.72	-0.679715	0.197478	-3.44199	0.000577457	0.0256379	BACH2
ENSG00000115523	63.1648	-1.8336	0.532758	-3.44171	0.000578046	0.0256379	GNLY
ENSG00000135476	893.606	-0.6033	0.175338	-3.44078	0.000580036	0.0256384	ESPL1
ENSG00000122966	872.381	-0.660976	0.193166	-3.42181	0.000622058	0.0272171	CIT
ENSG00000109084	230.109	-0.92888	0.271912	-3.4161	0.000635249	0.0273444	TMEM97
ENSG00000134291	767.999	-0.568548	0.16634	-3.41799	0.000630857	0.0273444	TMEM106C
ENSG00000138459	353.252	-0.739083	0.21636	-3.41598	0.000635524	0.0273444	SLC35A5
ENSG00000162063	721.296	-0.560589	0.164028	-3.41764	0.000631661	0.0273444	CCNF
ENSG00000129173	275.924	-0.84459	0.247437	-3.41336	0.000641681	0.0275179	E2F8
ENSG00000062524	113.847	-1.29601	0.380778	-3.40359	0.000665077	0.0282407	LTK
ENSG00000065534	283.459	-0.856137	0.251868	-3.39914	0.00067597	0.0286094	MYLK
ENSG00000143179	841.175	-0.511686	0.150975	-3.38921	0.000700931	0.0294732	UCK2
ENSG00000102265	796.846	0.602551	0.17813	3.38264	0.000717932	0.0300378	TIMP1
ENSG00000115318	281.952	-0.862956	0.255144	-3.38223	0.000718996	0.0300378	LOXL3
ENSG00000092096	496.56	0.833963	0.24759	3.36832	0.000756281	0.0311508	SLC22A17
ENSG00000116120	628.788	-0.657292	0.195169	-3.36782	0.000757664	0.0311508	FARSB
ENSG00000137496	688.063	0.616514	0.183488	3.35997	0.00077952	0.0318238	IL18BP
ENSG00000137563	219.932	-0.989894	0.294673	-3.3593	0.000781404	0.0318238	GGH
ENSG00000156970	521.941	-0.794505	0.236922	-3.35345	0.000798117	0.0323013	BUB1B
ENSG00000167613	34.281	-2.83079	0.844858	-3.35061	0.00080633	0.032532	LAIR1
ENSG00000143624	567.729	-11.1544	3.33103	-3.34862	0.000812152	0.0326651	INTS3
ENSG00000101187	724.576	-0.576761	0.172358	-3.34629	0.000818994	0.0328384	SLCO4A1
ENSG00000126787	259.419	-0.90885	0.272809	-3.33146	0.000863928	0.0343213	DLGAP5
ENSG00000259171	17.0718	-4.50766	1.35693	-3.32197	0.000893859	0.0354017	ENSG00000259171
ENSG00000113658	426.215	-0.769902	0.232191	-3.31581	0.000913786	0.0359709	SMAD5
ENSG00000173207	585.733	-0.586347	0.17683	-3.31588	0.000913554	0.0359709	CKS1B
ENSG00000141753	140.673	1.15487	0.348422	3.31457	0.000917839	0.036021	IGFBP4
ENSG00000116299	627.691	0.741217	0.22389	3.31063	0.000930865	0.0362357	ELAPOR1
ENSG00000163121	111.859	1.28306	0.387668	3.30968	0.000934013	0.0362357	NEURL3
ENSG00000205571	26.6345	3.96243	1.19788	3.30787	0.000940098	0.0362357	SMN1
ENSG00000271581	139.534	1.14972	0.347501	3.30854	0.000937836	0.0362357	ENSG00000271581
ENSG00000198826	688.44	-0.552834	0.167501	-3.30049	0.000965175	0.0368731	ARHGAP11A
ENSG00000101447	162.187	-1.07903	0.327236	-3.29741	0.000975806	0.0369522	FAM83D
ENSG00000162607	741.551	-0.547658	0.166082	-3.29751	0.000975449	0.0369522	USP1
ENSG00000164484	914.68	0.532407	0.161918	3.28814	0.00100853	0.0378595	TMEM200A
ENSG00000168268	239.867	-0.873593	0.266182	-3.28193	0.00103098	0.0383683	NT5DC2
ENSG00000085840	198.685	-0.938655	0.287155	-3.26881	0.00108	0.0400774	ORC1
ENSG00000102032	644.386	0.549416	0.168421	3.26216	0.00110565	0.0407393	RENBP
ENSG00000151725	233.681	-0.869571	0.267716	-3.24812	0.00116172	0.0425013	CENPU
ENSG00000132329	417.162	-0.759545	0.234152	-3.24382	0.00117939	0.043026	RAMP1
ENSG00000112742	98.7674	-1.327	0.409798	-3.23818	0.00120293	0.0437616	TTK
ENSG00000136982	93.4192	-1.38369	0.428634	-3.22814	0.00124599	0.0450747	DSCC1
ENSG00000188649	150.952	-1.17176	0.362947	-3.22847	0.00124455	0.0450747	CC2D2B
ENSG00000168078	101.087	-1.28889	0.400101	-3.2214	0.00127565	0.0457642	PBK
ENSG00000161714	56.1457	1.79035	0.556881	3.21496	0.00130462	0.0465458	PLCD3
ENSG00000087586	478.923	-0.621941	0.193967	-3.20643	0.00134394	0.0474201	AURKA
ENSG00000109674	340.496	-0.72381	0.2262	-3.19987	0.0013749	0.0481251	NEIL3
ENSG00000187535	240.196	-0.901504	0.281834	-3.19871	0.00138046	0.0481895	IFT140
ENSG00000188001	66.9087	-1.62541	0.508332	-3.19753	0.00138612	0.0482572	TPRG1
ENSG00000065328	106.171	-1.2609	0.396792	-3.17775	0.00148425	0.0511238	MCM10
ENSG00000132434	329.672	0.715534	0.225292	3.17603	0.00149305	0.0512906	LANCL2
ENSG00000117724	811.121	-0.656091	0.207525	-3.16151	0.00156956	0.0536342	CENPF
ENSG00000189057	123.377	-1.20588	0.381654	-3.15961	0.00157982	0.0538427	FAM111B
ENSG00000135362	386.189	0.821317	0.260885	3.1482	0.0016428	0.0552742	PRR5L
ENSG00000198406	87.245	1.33846	0.425006	3.14927	0.00163678	0.0552742	ENSG00000198406
ENSG00000293685	17.3453	-4.40511	1.40136	-3.14344	0.00166972	0.0558773	ENSG00000293685
ENSG00000164087	216.551	-0.952534	0.303592	-3.13755	0.00170367	0.0567203	POC1A
ENSG00000204482	116.634	1.3175	0.42052	3.13303	0.00173009	0.0574524	LST1
ENSG00000121211	80.6412	-1.50316	0.480401	-3.12897	0.00175419	0.0576612	MND1
ENSG00000160957	485.366	-0.59302	0.189771	-3.12492	0.00177854	0.0581663	RECQL4
ENSG00000178921	595.319	-0.564921	0.181591	-3.11095	0.00186486	0.0602289	PFAS
ENSG00000035499	299.683	-0.768356	0.247911	-3.09932	0.00193964	0.0618725	DEPDC1B
ENSG00000123104	846.773	0.647057	0.209799	3.08418	0.00204113	0.064318	ITPR2
ENSG00000143355	46.5424	2.29145	0.745757	3.07265	0.00212169	0.0662122	LHX9
ENSG00000259316	97.0491	-1.30991	0.426978	-3.06785	0.00215603	0.0671219	ENSG00000259316
ENSG00000188177	607.87	0.587371	0.191573	3.06604	0.00216914	0.0672425	ZC3H6
ENSG00000151474	79.4909	-1.54445	0.504513	-3.06127	0.00220403	0.0681249	FRMD4A
ENSG00000125384	645.349	0.515485	0.16891	3.05183	0.00227454	0.0701371	PTGER2
ENSG00000115750	392.255	-0.696889	0.228604	-3.04846	0.0023002	0.0707253	TAF1B
ENSG00000169679	919.355	-0.580086	0.191525	-3.02878	0.00245545	0.0739548	BUB1
ENSG00000288674	121.492	1.13441	0.375636	3.01998	0.00252792	0.0752623	PSEN2
ENSG00000071539	217.522	-0.932781	0.309043	-3.01829	0.00254209	0.0755105	TRIP13
ENSG00000131153	146.08	-0.992242	0.328836	-3.01744	0.00254922	0.0755467	GINS2
ENSG00000183688	291.973	-9.14529	3.0315	-3.01675	0.00255497	0.0755467	RFLNB
ENSG00000073331	193.627	0.87125	0.288994	3.01477	0.00257174	0.0758693	ALPK1
ENSG00000138092	520.122	-0.55232	0.183349	-3.01239	0.00259197	0.0762371	CENPO
ENSG00000223865	250.938	0.84381	0.280157	3.01192	0.00259598	0.0762371	HLA-DPB1
ENSG00000155719	17.3747	3.07185	1.02021	3.01101	0.00260377	0.0762928	OTOA
ENSG00000181381	347.465	0.66892	0.223136	2.99781	0.00271931	0.0793551	DDX60L
ENSG00000221869	160.42	0.996257	0.333409	2.9881	0.00280722	0.0811524	CEBPD
ENSG00000116016	190.098	-1.05288	0.353429	-2.97903	0.00289165	0.0824886	EPAS1
ENSG00000281550	16.4578	-4.28671	1.43864	-2.9797	0.00288535	0.0824886	ENSG00000281550
ENSG00000197616	88.9668	1.3042	0.438448	2.97458	0.00293392	0.0833272	MYH6
ENSG00000073861	592.564	-0.511897	0.172261	-2.97164	0.00296214	0.0839446	TBX21
ENSG00000248672	91.4537	1.7324	0.583657	2.96819	0.00299562	0.0847079	LY75-CD302
ENSG00000156802	716.203	-0.519937	0.175401	-2.96428	0.0030339	0.0856035	ATAD2
ENSG00000072840	190.516	0.979134	0.3306	2.96169	0.00305952	0.085952	EVC
ENSG00000152348	132.439	-1.06728	0.360646	-2.95935	0.00308284	0.0861198	ATG10
ENSG00000159128	254.915	0.817748	0.276413	2.95843	0.0030921	0.0861198	IFNGR2
ENSG00000196826	15.4369	4.32512	1.46189	2.95859	0.00309052	0.0861198	ENSG00000196826
ENSG00000196584	89.2629	-1.26533	0.428148	-2.95535	0.00312312	0.0863317	XRCC2
ENSG00000215375	451.978	0.572902	0.193874	2.95503	0.00312636	0.0863317	MYL5
ENSG00000228168	464.203	-0.591938	0.200982	-2.94523	0.0032271	0.088547	HNRNPA1P21
ENSG00000168243	23.5075	2.80821	0.954513	2.94203	0.00326063	0.0890896	GNG4
ENSG00000243943	762.679	-0.532255	0.180882	-2.94256	0.00325515	0.0890896	ZNF512
ENSG00000205730	746.179	0.528063	0.180744	2.92161	0.00348227	0.0935661	ITPRIPL2
ENSG00000050628	41.2288	1.82402	0.626377	2.91202	0.00359095	0.0953175	PTGER3
ENSG00000102245	149.097	0.970998	0.333806	2.90887	0.00362741	0.095485	CD40LG
ENSG00000152766	31.1559	-2.14163	0.736166	-2.90917	0.00362393	0.095485	ANKRD22
ENSG00000171466	414.524	-0.724497	0.249873	-2.89946	0.00373803	0.0978004	ZNF562
ENSG00000197959	92.735	-1.22485	0.422844	-2.89669	0.00377121	0.0980743	DNM3
ENSG00000088538	277.482	0.756561	0.261485	2.89332	0.0038119	0.0987359	DOCK3
ENSG00000141040	150.133	1.10067	0.38038	2.89362	0.0038083	0.0987359	ZNF287
ENSG00000228638	12.275	4.58042	1.58405	2.89159	0.00383292	0.0988848	ENSG00000228638
ENSG00000143476	248.908	-0.771177	0.268489	-2.87229	0.00407512	0.103687	DTL
ENSG00000160856	536.151	0.652084	0.227133	2.87093	0.00409262	0.103929	FCRL3
ENSG00000091651	149.493	-0.95367	0.333107	-2.86295	0.00419714	0.106311	ORC6
ENSG00000157833	107.652	1.49979	0.524472	2.85961	0.00424164	0.106874	GAREM2
ENSG00000068078	22.7709	2.65879	0.93116	2.85535	0.00429895	0.107699	FGFR3
ENSG00000255529	1114.11	0.570254	0.199635	2.85648	0.00428365	0.107699	POLR2M
ENSG00000261371	33.0618	2.60912	0.913773	2.85532	0.00429932	0.107699	PECAM1
ENSG00000184445	560.085	-0.637737	0.223632	-2.85173	0.00434827	0.108715	KNTC1
ENSG00000000460	304.522	-0.708117	0.24902	-2.84362	0.00446046	0.109824	FIRRM
ENSG00000100802	429.64	-0.572572	0.201235	-2.84529	0.00443704	0.109824	C14orf93
ENSG00000115825	298.955	-0.677497	0.238238	-2.84379	0.00445811	0.109824	PRKD3
ENSG00000135912	329.766	-0.681299	0.240254	-2.83574	0.00457195	0.111931	TTLL4
ENSG00000242265	12.2694	-3.82265	1.35035	-2.83085	0.00464239	0.113054	PEG10
ENSG00000177374	118.58	1.19558	0.422692	2.82849	0.00467681	0.113426	HIC1
ENSG00000140323	29.8249	-2.28849	0.809385	-2.82744	0.00469211	0.113584	DISP2
ENSG00000125885	313.323	-0.710261	0.251473	-2.8244	0.00473686	0.11424	MCM8
ENSG00000107282	356.179	0.701787	0.248703	2.82179	0.00477569	0.114764	APBA1
ENSG00000204634	147.245	1.00272	0.355864	2.81772	0.00483666	0.115999	TBC1D8
ENSG00000268350	382.514	0.596921	0.212206	2.81293	0.0049093	0.117091	FAM156A
ENSG00000140379	12.1402	3.43741	1.22377	2.80888	0.00497144	0.118138	BCL2A1
ENSG00000116641	113.711	-1.48829	0.532923	-2.79269	0.00522724	0.121785	DOCK7
ENSG00000127586	426.361	-0.579777	0.20761	-2.79262	0.00522834	0.121785	CHTF18
ENSG00000166965	428.783	-0.554156	0.198787	-2.78769	0.0053086	0.122771	RCCD1
ENSG00000102781	533.066	-0.510316	0.183573	-2.7799	0.00543752	0.124199	KATNAL1
ENSG00000172215	394.553	0.58461	0.210342	2.77933	0.00544706	0.124199	CXCR6
ENSG00000176225	418.237	-0.614577	0.221102	-2.77961	0.00544243	0.124199	RTTN
ENSG00000198901	704.238	-0.512743	0.184352	-2.78132	0.00541379	0.124199	PRC1
ENSG00000225614	560.051	0.539971	0.194198	2.78052	0.00542725	0.124199	ZNF469
ENSG00000213676	673.131	-0.517495	0.18671	-2.77166	0.00557714	0.126567	ATF6B
ENSG00000158402	98.915	-1.11465	0.402683	-2.76805	0.00563928	0.127682	CDC25C
ENSG00000140534	244.189	-0.777544	0.281143	-2.76566	0.00568081	0.128196	TICRR
ENSG00000167088	535.007	-0.644695	0.233112	-2.7656	0.00568178	0.128196	SNRPD1
ENSG00000112473	86.897	-1.41411	0.512307	-2.76028	0.00577517	0.129522	SLC39A7
ENSG00000137404	187.933	-0.887306	0.321314	-2.76149	0.00575375	0.129522	NRM
ENSG00000167642	619.419	0.525659	0.190458	2.75998	0.00578056	0.129522	SPINT2
ENSG00000138119	219.826	-0.879766	0.319138	-2.7567	0.00583885	0.130377	MYOF
ENSG00000143228	206.046	-0.771873	0.280492	-2.75185	0.00592599	0.132096	NUF2
ENSG00000088970	520.958	-0.509159	0.185402	-2.74624	0.00602829	0.133591	KIZ
ENSG00000120658	196.353	0.869645	0.317516	2.73891	0.00616441	0.134846	ENOX1
ENSG00000130347	392.722	-0.589887	0.215301	-2.73983	0.00614715	0.134846	RTN4IP1
ENSG00000173867	58.8585	1.79069	0.653776	2.73899	0.00616277	0.134846	ENSG00000173867
ENSG00000105750	26.5163	2.24956	0.822411	2.73533	0.00623183	0.135786	ZNF85
ENSG00000112312	222.954	-0.741018	0.270941	-2.73498	0.00623833	0.135786	GMNN
ENSG00000182240	79.3263	-1.26322	0.462478	-2.73143	0.00630604	0.136571	BACE2
ENSG00000149554	317.833	-0.66234	0.243495	-2.72014	0.00652548	0.139912	CHEK1
ENSG00000092470	313.011	-0.678574	0.250058	-2.71367	0.0066543	0.141977	WDR76
ENSG00000183486	384.893	0.651251	0.240196	2.71134	0.00670128	0.142744	MX2
ENSG00000245680	87.1797	1.34087	0.494838	2.70971	0.00673415	0.143209	ZNF585B
ENSG00000151640	18.3528	3.22238	1.19012	2.7076	0.00677725	0.143419	DPYSL4
ENSG00000198932	37.5125	1.78779	0.660577	2.7064	0.00680165	0.143466	GPRASP1
ENSG00000147535	516.529	0.519223	0.191926	2.70534	0.00682354	0.143694	PLPP5
ENSG00000197779	323.929	-0.894403	0.33087	-2.70318	0.00686787	0.143998	ZNF81
ENSG00000138346	157.049	-0.97654	0.361543	-2.70104	0.00691237	0.144158	DNA2
ENSG00000161914	236.927	0.755043	0.279697	2.69951	0.00694426	0.14455	ZNF653
ENSG00000130702	46.0036	-1.76531	0.657397	-2.6853	0.00724643	0.148939	LAMA5
ENSG00000290318	78.6282	7.25151	2.70285	2.68291	0.00729837	0.149559	ENSG00000290318
ENSG00000158636	513.79	-0.553985	0.206597	-2.68147	0.00732989	0.149968	EMSY
ENSG00000284626	18.0911	2.96894	1.10755	2.68064	0.00734815	0.150104	ENSG00000284626
ENSG00000115504	351.871	-0.808736	0.302457	-2.67389	0.0074978	0.152284	EHBP1
ENSG00000171596	85.0076	-1.18474	0.44311	-2.6737	0.00750189	0.152284	NMUR1
ENSG00000204681	440.309	0.575804	0.216123	2.66424	0.00771631	0.155177	GABBR1
ENSG00000170325	339.686	0.698945	0.262808	2.65952	0.00782513	0.156153	PRDM10
ENSG00000164687	331.704	-0.621775	0.234208	-2.6548	0.00793557	0.15787	FABP5
ENSG00000117262	316.503	-0.605023	0.228032	-2.65324	0.00797221	0.158235	GPR89B
ENSG00000196227	598.768	-0.531693	0.200413	-2.65299	0.00797831	0.158235	FAM217B
ENSG00000205208	352.174	-0.605018	0.228436	-2.64852	0.0080845	0.159607	C4orf46
ENSG00000089682	340.752	-0.613597	0.231774	-2.64739	0.00811157	0.159655	RBM41
ENSG00000153044	261.861	-0.709397	0.26795	-2.6475	0.00810905	0.159655	CENPH
ENSG00000176894	167.39	-0.832942	0.314967	-2.64454	0.00818028	0.160519	PXMP2
ENSG00000122877	477.6	0.528913	0.200254	2.64121	0.00826114	0.161507	EGR2
ENSG00000168477	124.829	1.01808	0.385412	2.64155	0.00825284	0.161507	TNXB
ENSG00000213937	32.0419	-1.93538	0.732844	-2.64092	0.00826804	0.161507	CLDN9
ENSG00000133063	83.7365	-1.44255	0.547315	-2.63568	0.00839684	0.16353	CHIT1
ENSG00000197299	381.533	-0.760709	0.288968	-2.6325	0.00847578	0.164572	BLM
ENSG00000117650	208.503	-0.737318	0.28091	-2.62475	0.00867137	0.167593	NEK2
ENSG00000137135	166.273	-0.843438	0.322599	-2.61451	0.00893555	0.170433	ARHGEF39
ENSG00000164114	102.081	1.22174	0.467467	2.61353	0.00896123	0.170672	MAP9
ENSG00000119685	368.431	0.57359	0.219579	2.61222	0.00899562	0.171052	TTLL5
ENSG00000020181	8.19637	-4.43374	1.70082	-2.60683	0.00913853	0.172526	ADGRA2
ENSG00000151491	32.829	-1.91801	0.736268	-2.60505	0.0091862	0.172922	EPS8
ENSG00000184602	470.823	0.529943	0.203669	2.60198	0.00926874	0.17415	SNN
ENSG00000112782	170.253	-0.808521	0.311135	-2.59862	0.00936001	0.174923	CLIC5
ENSG00000011426	275.747	-0.733129	0.282353	-2.5965	0.00941786	0.17575	ANLN
ENSG00000179029	245.632	-0.676584	0.260988	-2.59239	0.00953107	0.177352	TMEM107
ENSG00000115607	34.216	1.87377	0.723091	2.59133	0.00956054	0.17763	IL18RAP
ENSG00000128915	718.011	-0.531134	0.205061	-2.59012	0.00959412	0.17763	ICE2
ENSG00000067533	146.124	-0.877631	0.339192	-2.58742	0.00966986	0.178397	RRP15
ENSG00000088179	497.297	-0.539975	0.208775	-2.5864	0.00969844	0.178669	PTPN4
ENSG00000196724	18.9947	3.05129	1.18016	2.58548	0.00972437	0.178892	ZNF418
ENSG00000144785	64.0164	-4.1956	1.6262	-2.58	0.00988007	0.180475	ENSG00000144785
ENSG00000140465	92.7274	1.17825	0.456782	2.57946	0.0098956	0.180504	CYP1A1
ENSG00000109472	287.217	-0.722152	0.280178	-2.57747	0.00995253	0.181033	CPE
ENSG00000053918	199.931	0.734819	0.285384	2.57485	0.0100285	0.181903	KCNQ1
ENSG00000118785	493.074	0.548685	0.213541	2.56946	0.0101856	0.184238	SPP1
ENSG00000198910	374.412	0.644219	0.251059	2.566	0.0102878	0.185051	L1CAM
ENSG00000012048	210.175	-0.868052	0.338544	-2.56407	0.0103452	0.185826	BRCA1
ENSG00000172167	102.626	-1.17928	0.460819	-2.55909	0.0104947	0.18734	MTBP
ENSG00000113319	102.553	-1.01923	0.398731	-2.55618	0.010583	0.188011	RASGRF2
ENSG00000135046	397.365	0.56688	0.221876	2.55494	0.0106206	0.188421	ANXA1
ENSG00000160298	445.594	-0.506319	0.198293	-2.55338	0.0106682	0.189005	C21orf58
ENSG00000196110	230.674	0.732732	0.287266	2.55071	0.0107505	0.189854	ZNF699
ENSG00000215784	115.193	-1.14403	0.448964	-2.54815	0.0108296	0.190305	FAM72D
ENSG00000260914	422.841	0.572802	0.225034	2.5454	0.0109152	0.19129	ENSG00000260914
ENSG00000173406	15.4657	-3.03238	1.19268	-2.54248	0.0110068	0.191856	DAB1
ENSG00000181222	66.308	1.4787	0.584988	2.52774	0.0114798	0.198764	POLR2A
ENSG00000196730	137.811	-0.953039	0.377974	-2.52144	0.0116875	0.200483	DAPK1
ENSG00000166200	666.715	-0.504821	0.20048	-2.51806	0.0118003	0.201618	COPS2
ENSG00000183763	150.679	-0.976686	0.387827	-2.51836	0.0117904	0.201618	TRAIP
ENSG00000167889	176.192	0.819701	0.32627	2.51234	0.0119933	0.204106	MGAT5B
ENSG00000174483	372.091	-0.542231	0.215936	-2.51108	0.0120364	0.204123	BBS1
ENSG00000267303	48.7977	9.65491	3.84516	2.51092	0.0120416	0.204123	ENSG00000267303
ENSG00000109906	16.075	2.84203	1.13529	2.50335	0.0123023	0.207222	ZBTB16
ENSG00000143061	331.98	-0.594122	0.238024	-2.49606	0.0125581	0.209318	IGSF3
ENSG00000092853	168.621	-0.842587	0.33824	-2.49109	0.012735	0.210114	CLSPN
ENSG00000166321	41.045	-1.79269	0.719361	-2.49206	0.0127006	0.210114	NUDT13
ENSG00000198954	237.652	-0.728173	0.292275	-2.4914	0.0127241	0.210114	KIFBP
ENSG00000284057	10.2246	-4.38814	1.76154	-2.49108	0.0127357	0.210114	ENSG00000284057
ENSG00000100450	17.6816	2.72157	1.09309	2.48978	0.0127821	0.210344	GZMH
ENSG00000256646	65.3869	-7.96602	3.19912	-2.49007	0.0127719	0.210344	ENSG00000256646
ENSG00000116815	489.879	-0.501349	0.201456	-2.48863	0.0128237	0.21076	CD58
ENSG00000165246	104.708	1.25023	0.504333	2.47897	0.0131764	0.215463	NLGN4Y
ENSG00000275342	108.759	1.16854	0.471728	2.47715	0.0132436	0.216018	PRAG1
ENSG00000133794	465.759	0.527205	0.213029	2.4748	0.013331	0.217169	BMAL1
ENSG00000023572	394.264	-0.551731	0.223147	-2.4725	0.0134173	0.217891	GLRX2
ENSG00000233493	306.371	-0.644553	0.261231	-2.46737	0.0136111	0.21925	TMEM238
ENSG00000267022	10.3161	-4.07019	1.64936	-2.46774	0.0135969	0.21925	ENSG00000267022
ENSG00000151287	183.241	-0.764486	0.310134	-2.46502	0.0137007	0.220108	TEX30
ENSG00000006327	64.106	-1.29198	0.524373	-2.46387	0.0137447	0.220307	TNFRSF12A
ENSG00000169255	155.645	0.800727	0.325236	2.46199	0.013817	0.221191	B3GALNT1
ENSG00000029993	301.462	-0.654637	0.26656	-2.45587	0.0140543	0.223608	HMGB3
ENSG00000272921	33.487	-6.61892	2.69467	-2.4563	0.0140377	0.223608	ENSG00000272921
ENSG00000086619	147.984	0.865271	0.352585	2.45408	0.0141246	0.224176	ERO1B
ENSG00000144290	51.507	-1.36184	0.557472	-2.44289	0.0145703	0.229561	SLC4A10
ENSG00000285827	20.6268	-2.99227	1.22612	-2.44044	0.0146692	0.23028	ENSG00000285827
ENSG00000095539	81.1068	1.1243	0.46114	2.43809	0.0147652	0.231226	SEMA4G
ENSG00000283149	35.8031	2.19514	0.900645	2.43729	0.0147976	0.231454	ENSG00000283149
ENSG00000141401	226.062	-0.654383	0.268934	-2.43325	0.0149641	0.233213	IMPA2
ENSG00000275740	45.4403	1.6878	0.693522	2.43366	0.014947	0.233213	LOC127814297
ENSG00000119408	435.447	0.543595	0.223486	2.43234	0.0150015	0.233234	NEK6
ENSG00000116990	86.9613	1.15262	0.475111	2.426	0.0152663	0.235321	MYCL
ENSG00000183742	143.081	-0.819278	0.337756	-2.42565	0.015281	0.235321	MACC1
ENSG00000188389	233.848	0.685574	0.282389	2.42776	0.0151923	0.235321	PDCD1
ENSG00000243207	50.0202	-6.51694	2.68513	-2.42705	0.0152221	0.235321	PPAN-P2RY11
ENSG00000230873	27.0033	1.91119	0.789744	2.42001	0.01552	0.23787	STMND1
ENSG00000110841	159.843	0.880661	0.364173	2.41825	0.0155955	0.238456	PPFIBP1
ENSG00000143195	48.1394	-1.43495	0.593693	-2.41699	0.0156496	0.238456	ILDR2
ENSG00000270977	19.8918	-2.27762	0.943662	-2.4136	0.0157957	0.239181	ENSG00000270977
ENSG00000188517	13.0609	2.6262	1.09143	2.4062	0.0161193	0.241901	COL25A1
ENSG00000143502	11.8047	-3.10265	1.29001	-2.40514	0.0161664	0.242327	SUSD4
ENSG00000100479	62.4519	-1.19801	0.499029	-2.40069	0.0163643	0.244535	POLE2
ENSG00000113916	343.478	0.531849	0.221569	2.40038	0.0163781	0.244535	BCL6
ENSG00000158457	189.718	0.82292	0.342864	2.40013	0.0163892	0.244535	TSPAN33
ENSG00000155966	231.211	0.643409	0.268257	2.39848	0.0164632	0.245105	AFF2
ENSG00000187231	272.201	-0.747432	0.311923	-2.39621	0.0165657	0.245726	SESTD1
ENSG00000167306	586.453	0.516059	0.215492	2.39479	0.0166297	0.245857	MYO5B
ENSG00000119661	178.089	-0.851422	0.356815	-2.38617	0.0170249	0.249988	DNAL1
ENSG00000230359	6.08598	-4.55456	1.90837	-2.38662	0.0170039	0.249988	ENSG00000230359
ENSG00000166246	14.102	2.64643	1.11288	2.37801	0.0174063	0.253378	DNAAF8
ENSG00000086200	143.775	-0.837374	0.352702	-2.37417	0.0175884	0.255081	IPO11
ENSG00000135919	206.115	0.663208	0.280665	2.36299	0.0181282	0.260865	SERPINE2
ENSG00000104147	111.732	-0.899072	0.380604	-2.36222	0.0181657	0.261114	OIP5
ENSG00000142949	316.458	-0.611276	0.258992	-2.36021	0.0182648	0.261957	PTPRF
ENSG00000142156	555.274	0.593715	0.251673	2.35907	0.0183206	0.262467	COL6A1
ENSG00000152942	186.408	-0.964679	0.410117	-2.35221	0.0186624	0.26531	RAD17
ENSG00000185669	334.485	-0.538643	0.229627	-2.34573	0.0189901	0.267909	SNAI3
ENSG00000261609	302.781	-0.567841	0.242074	-2.34574	0.0189894	0.267909	GAN
ENSG00000179094	751.735	0.554643	0.237243	2.33787	0.0193942	0.270957	PER1
ENSG00000213886	19.5736	2.59087	1.10789	2.33856	0.0193582	0.270957	UBD
ENSG00000101003	171.38	-0.71808	0.307245	-2.33716	0.0194309	0.271174	GINS1
ENSG00000163817	13.9661	3.1021	1.32894	2.33427	0.0195815	0.272688	SLC6A20
ENSG00000138190	144.384	-0.845495	0.362352	-2.33335	0.0196297	0.273066	EXOC6
ENSG00000127249	69.8817	-1.28497	0.552178	-2.32709	0.0199604	0.276184	ATP13A4
ENSG00000085511	616.575	-0.50883	0.218759	-2.32598	0.0200195	0.276411	MAP3K4
ENSG00000091972	79.7958	1.04653	0.45005	2.32536	0.0200528	0.276575	CD200
ENSG00000143776	107.742	0.886777	0.382011	2.32133	0.0202688	0.277509	CDC42BPA
ENSG00000162461	46.6843	-1.55072	0.668151	-2.32091	0.0202919	0.277509	SLC25A34
ENSG00000197124	53.71	1.41385	0.609137	2.32107	0.020283	0.277509	ZNF682
ENSG00000175414	713.793	0.505892	0.218234	2.31812	0.0204427	0.27816	ARL10
ENSG00000163818	124.354	-0.822929	0.355592	-2.31425	0.0206542	0.280097	LZTFL1
ENSG00000196890	62.6133	-1.49372	0.646197	-2.31156	0.0208021	0.280927	H2BC26
ENSG00000107130	115.945	-0.895246	0.387528	-2.31015	0.0208801	0.281685	NCS1
ENSG00000174944	20.4663	-2.06937	0.897918	-2.30464	0.0211869	0.283755	P2RY14
ENSG00000141736	330.811	-0.565837	0.246165	-2.29861	0.021527	0.285652	ERBB2
ENSG00000110628	94.9893	0.981415	0.427281	2.29688	0.0216254	0.286358	SLC22A18
ENSG00000130307	17.5049	2.153	0.937875	2.29562	0.0216978	0.28649	USHBP1
ENSG00000241697	21.5412	-2.40947	1.05132	-2.29186	0.0219139	0.288033	TMEFF1
ENSG00000133119	293.357	-0.539868	0.235734	-2.29016	0.0220123	0.288608	RFC3
ENSG00000174886	118.11	0.887891	0.388385	2.28611	0.0222477	0.290161	NDUFA11
ENSG00000137760	143.31	-0.761517	0.333673	-2.28223	0.0224759	0.291962	ALKBH8
ENSG00000165392	338.422	-0.506094	0.221971	-2.28	0.0226078	0.29324	WRN
ENSG00000140386	252.997	-0.593238	0.260662	-2.27589	0.0228524	0.295136	SCAPER
ENSG00000035862	23.0019	-1.88647	0.830911	-2.27037	0.0231853	0.296455	TIMP2
ENSG00000167962	482.957	0.510866	0.224961	2.27091	0.0231524	0.296455	ZNF598
ENSG00000205002	223.943	-0.708553	0.312066	-2.27052	0.0231759	0.296455	AARD
ENSG00000257529	432.748	-2.70042	1.18964	-2.26994	0.023211	0.296455	RPL36A-HNRNPH2
ENSG00000147536	298.816	-0.719769	0.318454	-2.2602	0.0238089	0.302398	GINS4
ENSG00000097046	164.014	-0.716012	0.317201	-2.25728	0.0239905	0.303055	CDC7
ENSG00000176444	279.791	0.608638	0.269707	2.25666	0.0240292	0.303055	CLK2
ENSG00000155099	230.125	0.620303	0.275058	2.25517	0.0241227	0.303904	PIP4P2
ENSG00000123191	120.016	-0.854253	0.379167	-2.25297	0.0242609	0.304385	ATP7B
ENSG00000105849	317.108	-0.600704	0.267091	-2.24906	0.0245087	0.305792	POLR1F
ENSG00000196605	128.813	-0.820013	0.364447	-2.25002	0.0244476	0.305792	ZNF846
ENSG00000120645	58.834	-1.24877	0.555833	-2.24667	0.0246613	0.306515	IQSEC3
ENSG00000204677	96.0831	-1.06711	0.475277	-2.24523	0.0247535	0.307366	FAM153CP
ENSG00000075673	84.7972	1.16696	0.520605	2.24155	0.0249905	0.309073	ATP12A
ENSG00000111247	153.702	-0.75081	0.335232	-2.23967	0.0251123	0.309183	RAD51AP1
ENSG00000138166	150.866	0.786056	0.351179	2.23833	0.0251992	0.309426	DUSP5
ENSG00000140043	73.7617	-1.04311	0.46615	-2.23772	0.0252395	0.309542	PTGR2
ENSG00000235333	56.1374	1.61131	0.720252	2.23714	0.0252771	0.30971	ENSG00000235333
ENSG00000143126	236.646	-0.606284	0.27109	-2.23647	0.025321	0.309954	CELSR2
ENSG00000198707	299.732	-0.559634	0.250827	-2.23115	0.0256711	0.313057	CEP290
ENSG00000174371	163.924	-0.738983	0.331338	-2.2303	0.0257274	0.313236	EXO1
ENSG00000105928	64.6382	1.09282	0.491173	2.22491	0.0260875	0.316479	GSDME
ENSG00000030419	381.277	-0.61967	0.278707	-2.22338	0.0261903	0.316705	IKZF2
ENSG00000144824	105.619	-0.867676	0.390188	-2.22374	0.0261661	0.316705	PHLDB2
ENSG00000157045	60.6232	-1.5596	0.702996	-2.2185	0.0265209	0.318846	NTAN1
ENSG00000109881	111.716	-0.867477	0.392095	-2.21242	0.0269379	0.321245	CCDC34
ENSG00000173805	90.2985	0.94851	0.428681	2.21262	0.0269237	0.321245	HAP1
ENSG00000059377	60.8922	-1.22086	0.5523	-2.21051	0.0270701	0.321933	TBXAS1
ENSG00000147576	232.589	0.604447	0.274172	2.20463	0.0274802	0.32502	ADHFE1
ENSG00000269378	47.4727	-8.47249	3.84502	-2.2035	0.0275598	0.325663	ENSG00000269378
ENSG00000258388	9.49542	-4.43289	2.0121	-2.20312	0.0275864	0.32568	PPT2-EGFL8
ENSG00000140398	157.584	0.722069	0.327997	2.20145	0.027704	0.326771	NEIL1
ENSG00000214860	11.9094	-2.84868	1.29466	-2.20033	0.0277832	0.327407	EVPLL
ENSG00000100577	243.225	0.565277	0.257814	2.19258	0.0283379	0.330307	GSTZ1
ENSG00000049192	50.4701	-1.37218	0.626221	-2.19121	0.0284367	0.33047	ADAMTS6
ENSG00000102384	124.537	-0.87215	0.398488	-2.18865	0.0286222	0.33047	CENPI
ENSG00000111696	123.468	-0.973428	0.444783	-2.18854	0.02863	0.33047	NT5DC3
ENSG00000139734	126.31	-0.853859	0.38961	-2.19157	0.0284105	0.33047	DIAPH3
ENSG00000197253	14.1829	3.20206	1.46211	2.19002	0.0285229	0.33047	TPSB2
ENSG00000286185	7.96832	4.64655	2.12271	2.18897	0.028599	0.33047	ENSG00000286185
ENSG00000075407	271.318	-0.53601	0.245257	-2.18551	0.0288518	0.332437	ZNF37A
ENSG00000123384	153.173	0.709796	0.325097	2.18333	0.0290113	0.332794	LRP1
ENSG00000160678	24.4835	1.77268	0.811809	2.18362	0.02899	0.332794	S100A1
ENSG00000198892	65.7241	1.08936	0.498812	2.1839	0.0289695	0.332794	SHISA4
ENSG00000258818	86.0803	0.966272	0.4424	2.18416	0.0289507	0.332794	RNASE4
ENSG00000270757	19.2674	8.3754	3.84812	2.17649	0.0295187	0.335938	HSPE1-MOB4
ENSG00000181938	96.5432	-0.893621	0.410936	-2.1746	0.02966	0.33725	GINS3
ENSG00000158220	10.3285	-2.92003	1.34821	-2.16585	0.0303223	0.341779	ESYT3
ENSG00000286112	19.6564	-2.55842	1.18422	-2.16043	0.0307397	0.344683	KYAT1
ENSG00000137274	203.921	-0.788451	0.365487	-2.15726	0.0309856	0.345944	BPHL
ENSG00000111788	270.252	-0.533063	0.247187	-2.15652	0.0310432	0.346288	ENSG00000111788
ENSG00000170482	85.764	-0.92742	0.430387	-2.15485	0.0311734	0.346683	SLC23A1
ENSG00000118777	136.611	-0.774292	0.359573	-2.15336	0.0312902	0.34687	ABCG2
ENSG00000154928	119.293	0.887282	0.412083	2.15316	0.0313061	0.34687	EPHB1
ENSG00000270276	93.8565	-1.08279	0.50356	-2.15026	0.0315346	0.347903	H4C15
ENSG00000157992	34.179	1.46041	0.679431	2.14946	0.0315982	0.347938	KRTCAP3
ENSG00000242479	13.1535	3.13842	1.4628	2.14549	0.031914	0.349973	EIF2AK1P1
ENSG00000079337	90.4141	0.937759	0.437455	2.14367	0.0320593	0.350972	RAPGEF3
ENSG00000189362	402.808	-0.504735	0.235514	-2.14313	0.0321031	0.351154	NEMP2
ENSG00000124459	278.018	0.522315	0.243845	2.142	0.0321935	0.351846	ZNF45
ENSG00000167566	249.843	0.597334	0.278938	2.14146	0.0322373	0.352028	NCKAP5L
ENSG00000173338	36.2132	-1.45544	0.679921	-2.1406	0.0323064	0.352189	KCNK7
ENSG00000164756	34.0629	-1.93783	0.906012	-2.13886	0.0324468	0.35294	SLC30A8
ENSG00000119771	26.6754	1.68944	0.791625	2.13414	0.0328312	0.356344	KLHL29
ENSG00000175305	56.6498	-1.1863	0.556201	-2.13287	0.0329352	0.356344	CCNE2
ENSG00000149926	23.946	-1.80593	0.847739	-2.1303	0.0331472	0.357443	TLCD3B
ENSG00000211776	295.015	0.529357	0.248568	2.12962	0.0332026	0.357446	TRAV2
ENSG00000049249	498.93	-0.549377	0.258372	-2.12631	0.0334778	0.357904	TNFRSF9
ENSG00000077152	207.513	-0.591683	0.278022	-2.12819	0.0333214	0.357904	UBE2T
ENSG00000142046	240.169	0.547962	0.258063	2.12337	0.0337229	0.357988	TMEM91
ENSG00000215695	35.1404	-8.16991	3.84628	-2.12411	0.0336612	0.357988	RSC1A1
ENSG00000184669	6.74506	-4.03882	1.90784	-2.11696	0.0342633	0.362364	OR7E14P
ENSG00000280987	234.195	-0.610201	0.288278	-2.11671	0.0342845	0.362364	MATR3
ENSG00000182986	120.792	1.11391	0.526607	2.11526	0.0344078	0.362879	ZNF320
ENSG00000081041	23.0596	1.8759	0.887278	2.11421	0.034497	0.363465	CXCL2
ENSG00000115414	395.646	0.645181	0.305423	2.11241	0.034651	0.363701	FN1
ENSG00000128567	28.0493	-1.67246	0.792312	-2.11085	0.0347849	0.364447	PODXL
ENSG00000159214	38.0008	1.366	0.647218	2.11056	0.0348098	0.364447	CCDC24
ENSG00000268041	121.325	0.773706	0.367182	2.10715	0.0351049	0.366058	ERFL
ENSG00000114812	163.144	0.656654	0.312254	2.10295	0.0354704	0.368682	VIPR1
ENSG00000282939	78.6833	-5.41553	2.5761	-2.10222	0.0355339	0.369045	TRBV7-2
ENSG00000160972	370.42	0.50163	0.2388	2.10063	0.0356737	0.36988	PPP1R16A
ENSG00000179133	17.8604	-1.99705	0.950827	-2.10033	0.0356999	0.36988	C10orf67
ENSG00000213648	79.9889	1.2879	0.613124	2.10055	0.0356801	0.36988	SULT1A4
ENSG00000128596	135.757	0.792251	0.377325	2.09965	0.0357592	0.370198	CCDC136
ENSG00000104290	193.111	0.884483	0.421772	2.09707	0.0359878	0.371377	FZD3
ENSG00000131398	222.895	0.631635	0.302095	2.09085	0.0365416	0.374678	KCNC3
ENSG00000064886	8.50892	-3.28639	1.57321	-2.08896	0.036711	0.375252	CHI3L2
ENSG00000197599	40.9467	1.30404	0.624509	2.0881	0.0367889	0.375726	CCDC154
ENSG00000286088	27.614	-2.09981	1.00579	-2.08771	0.0368239	0.375726	FAM24B-CUZD1
ENSG00000280893	90.644	-0.914715	0.43875	-2.08482	0.0370855	0.377508	ENSG00000280893
ENSG00000125510	67.1126	1.29718	0.622775	2.0829	0.0372606	0.37848	OPRL1
ENSG00000134222	188.586	-0.646175	0.310461	-2.08134	0.0374026	0.379328	PSRC1
ENSG00000177181	15.8344	-2.52542	1.21745	-2.07436	0.0380464	0.382561	RIMKLA
ENSG00000169884	52.9175	-1.25212	0.603929	-2.0733	0.0381446	0.382972	WNT10B
ENSG00000091127	96.1683	-0.847165	0.409483	-2.06887	0.0385588	0.385617	PUS7
ENSG00000115266	57.6311	1.06094	0.513184	2.06737	0.0386991	0.386424	APC2
ENSG00000132357	233.383	0.545377	0.263947	2.06624	0.0388058	0.386505	CARD6
ENSG00000160233	196.698	-0.610278	0.295275	-2.06681	0.0387516	0.386505	LRRC3
ENSG00000163507	283.767	-0.559321	0.270697	-2.06623	0.0388068	0.386505	CIP2A
ENSG00000106686	14.3857	-2.61721	1.26749	-2.06488	0.0389345	0.386619	SPATA6L
ENSG00000134058	162.535	4.13197	2.00342	2.06245	0.0391646	0.386619	CDK7
ENSG00000144395	33.4578	-1.44385	0.700179	-2.06212	0.0391962	0.386619	CCDC150
ENSG00000157404	37.9479	1.64659	0.798637	2.06174	0.0392321	0.386678	KIT
ENSG00000074276	21.568	1.82377	0.885561	2.05945	0.0394511	0.387656	CDHR2
ENSG00000170819	38.2055	-1.51999	0.737818	-2.06011	0.0393878	0.387656	BFSP2
ENSG00000196550	162.658	-0.700085	0.339896	-2.0597	0.039427	0.387656	FAM72A
ENSG00000152894	194.254	0.682737	0.332315	2.05449	0.0399284	0.389916	PTPRK
ENSG00000135503	59.0635	1.06047	0.516373	2.05369	0.0400055	0.390144	ACVR1B
ENSG00000183048	147.633	-0.672908	0.32827	-2.04986	0.0403783	0.392892	SLC25A10
ENSG00000144161	282.187	-0.667552	0.325753	-2.04926	0.0404371	0.393168	ZC3H8
ENSG00000204410	121.096	-0.854762	0.418156	-2.04412	0.0409415	0.396881	MSH5
ENSG00000137628	88.4258	0.992128	0.485956	2.0416	0.041191	0.398405	DDX60
ENSG00000198947	277.546	0.533021	0.261517	2.03819	0.0415314	0.399532	DMD
ENSG00000048052	144.896	-0.691066	0.339351	-2.03644	0.0417066	0.400699	HDAC9
ENSG00000178922	265.411	-0.506508	0.248859	-2.03532	0.0418184	0.401475	HYI
ENSG00000134489	20.4052	-1.88252	0.92633	-2.03224	0.0421294	0.403563	HRH4
ENSG00000165548	40.5211	1.24503	0.613032	2.03093	0.0422618	0.403874	TMEM63C
ENSG00000187118	371.725	-0.509968	0.251133	-2.03066	0.0422891	0.403874	CMC1
ENSG00000188886	43.3213	1.3105	0.647143	2.02506	0.042861	0.408457	ASTL
ENSG00000082293	170.454	0.769622	0.380332	2.02355	0.0430161	0.409032	COL19A1
ENSG00000005189	132.879	-0.759246	0.375683	-2.02097	0.0432826	0.409549	REXO5
ENSG00000116353	190.021	-0.6888	0.340784	-2.02122	0.0432569	0.409549	MECR
ENSG00000120659	21.576	-2.08625	1.03212	-2.02131	0.0432473	0.409549	TNFSF11
ENSG00000149084	259.027	-0.514032	0.254346	-2.02099	0.0432804	0.409549	HSD17B12
ENSG00000184986	247.919	-0.5383	0.266369	-2.02088	0.0432918	0.409549	TMEM121
ENSG00000169429	32.6398	1.51113	0.748047	2.0201	0.0433733	0.41002	CXCL8
ENSG00000131686	92.404	-0.836656	0.414827	-2.01688	0.0437081	0.411982	CA6
ENSG00000105409	234.57	0.571215	0.284036	2.01107	0.0443183	0.415755	ATP1A3
ENSG00000176927	16.6821	-2.20706	1.09763	-2.01074	0.0443525	0.415755	EFCAB5
ENSG00000244165	204.475	0.559986	0.279173	2.00588	0.0448694	0.41806	P2RY11
ENSG00000164707	31.2493	-1.57873	0.787487	-2.00477	0.0449878	0.418561	SLC13A4
ENSG00000196391	40.0714	-1.34974	0.673493	-2.0041	0.0450597	0.418628	ZNF774
ENSG00000164045	131.682	-0.850584	0.424972	-2.00151	0.0453376	0.420305	CDC25A
ENSG00000169136	308.379	0.516485	0.258147	2.00074	0.0454209	0.420476	ATF5
ENSG00000198832	90.385	0.859999	0.430333	1.99845	0.045668	0.421558	SELENOM
ENSG00000204386	123.954	0.717548	0.35953	1.9958	0.045956	0.423334	NEU1
ENSG00000269502	12.0811	2.83581	1.42208	1.99413	0.0461373	0.424077	DMRTC1
ENSG00000083857	39.1416	-1.2937	0.649011	-1.99334	0.0462238	0.42457	FAT1
ENSG00000101353	11.3317	-2.56117	1.28711	-1.98985	0.0466072	0.425528	MROH8
ENSG00000197380	40.9269	1.26189	0.635431	1.98588	0.0470471	0.427584	DACT3
ENSG00000198756	226.248	0.556417	0.281294	1.97806	0.0479221	0.430156	COLGALT2
ENSG00000166341	62.9649	1.44183	0.729102	1.97754	0.0479809	0.430324	DCHS1
ENSG00000144840	260.644	-0.500476	0.253913	-1.97105	0.048718	0.432748	RABL3
ENSG00000112303	145.885	0.7069	0.358952	1.96934	0.0489139	0.4333	VNN2
ENSG00000196275	187.753	-0.575325	0.292203	-1.96893	0.0489616	0.433331	GTF2IRD2
ENSG00000064199	45.6237	-1.14965	0.585097	-1.96489	0.0494274	0.435402	SPA17
ENSG00000134193	15.4527	2.05348	1.04495	1.96514	0.0493978	0.435402	REG4
ENSG00000167780	65.6451	-1.02851	0.524166	-1.96219	0.0497406	0.436771	SOAT2
ENSG00000133661	17.8711	-1.96656	1.00292	-1.96084	0.0498974	0.436879	SFTPD
