# Supplementary material for: Increased phenotypic and functional stability of human allospecific induced Tregs is associated with Vitamin C-mediated FOXP3 TSDR demethylation
Source: Front Immunol. 2026 Jul 8;17:1827886. doi: 10.3389/fimmu.2026.1827886 (PMC13388274; doi:10.3389/fimmu.2026.1827886)
Supplement: Supplementary file 9 [file Table5.xls]

## Sheet: iTreg_vitC_iTreg_vitC_cytokines
id	baseMean	log2FoldChange	lfcSE	stat	pvalue	padj	symbol
ENSG00000196230	33884.2	-0.674304	0.0520042	-12.9663	1.89878e-38	2.08562e-34	TUBB
ENSG00000123416	28538.5	-0.717551	0.0562667	-12.7527	3.01227e-37	1.65434e-33	TUBA1B
ENSG00000187514	25330.9	-0.628591	0.0534261	-11.7656	5.86972e-32	2.1491e-28	PTMA
ENSG00000120738	6007.93	0.835235	0.074022	11.2836	1.58147e-29	4.34271e-26	EGR1
ENSG00000105220	15210.2	-0.742448	0.0664459	-11.1737	5.48304e-29	1.20451e-25	GPI
ENSG00000104738	2713.7	-1.07836	0.097998	-11.0039	3.65809e-28	6.69675e-25	MCM4
ENSG00000074800	61007.9	-0.503078	0.0459669	-10.9444	7.07148e-28	1.10962e-24	ENO1
ENSG00000177606	30161.7	0.630132	0.0580668	10.8518	1.95433e-27	2.68329e-24	JUN
ENSG00000176890	2801.41	-0.932667	0.086456	-10.7878	3.93279e-27	4.79975e-24	TYMS
ENSG00000125740	6072.79	0.793981	0.0736763	10.7766	4.43912e-27	4.87593e-24	FOSB
ENSG00000162894	6758.22	0.771158	0.0723424	10.6598	1.56875e-26	1.56647e-23	FCMR
ENSG00000171848	5355.81	-0.946758	0.0892088	-10.6128	2.59765e-26	2.37772e-23	RRM2
ENSG00000064687	4000.52	0.863433	0.0832224	10.375	3.22183e-25	2.7222e-22	ABCA7
ENSG00000167900	1746.93	-1.05241	0.103685	-10.1501	3.31155e-24	2.59815e-21	TK1
ENSG00000137309	7089.64	-0.633749	0.0648807	-9.7679	1.5462e-22	1.13223e-19	HMGA1
ENSG00000023445	6511.19	0.647634	0.0673902	9.6102	7.24052e-22	4.97062e-19	BIRC3
ENSG00000130164	1998.74	1.03666	0.109411	9.47485	2.67156e-21	1.72614e-18	LDLR
ENSG00000133639	15374.9	0.526279	0.0558086	9.43006	4.09859e-21	2.50105e-18	BTG1
ENSG00000073111	2715.87	-0.904582	0.0963666	-9.38688	6.18023e-21	3.57282e-18	MCM2
ENSG00000101057	1617.49	-1.04398	0.112621	-9.26988	1.86352e-20	1.02345e-17	MYBL2
ENSG00000059804	4092.72	0.736242	0.0824555	8.92897	4.30001e-19	2.24911e-16	SLC2A3
ENSG00000132646	2537.04	-0.773095	0.0892477	-8.66234	4.62169e-18	2.30749e-15	PCNA
ENSG00000117399	2053.03	-0.853588	0.0990624	-8.61667	6.89308e-18	3.2919e-15	CDC20
ENSG00000102144	12476.1	-0.501138	0.0584812	-8.56922	1.04187e-17	4.76829e-15	PGK1
ENSG00000123485	1252.07	-1.00805	0.119324	-8.44802	2.9628e-17	1.30174e-14	HJURP
ENSG00000114166	3597.36	0.720046	0.0855854	8.41319	3.99001e-17	1.6232e-14	KAT2B
ENSG00000135476	1616.37	-0.937466	0.111385	-8.41642	3.88179e-17	1.6232e-14	ESPL1
ENSG00000004468	1879.91	-0.912968	0.109923	-8.30549	9.9406e-17	3.89956e-14	CD38
ENSG00000227507	11859.1	0.610487	0.074487	8.19589	2.48754e-16	9.42178e-14	LTB
ENSG00000090104	6421.78	0.576937	0.0710798	8.11676	4.78793e-16	1.75302e-13	RGS1
ENSG00000284554	102.724	10.0121	1.25056	8.0061	1.18403e-15	4.19529e-13	ENSG00000284554
ENSG00000204713	687.688	1.74632	0.219562	7.95366	1.81086e-15	6.02742e-13	TRIM27
ENSG00000158050	3027.39	0.689115	0.0868413	7.93534	2.09913e-15	6.78143e-13	DUSP2
ENSG00000178573	8513.17	0.596106	0.0754671	7.89888	2.81414e-15	8.78476e-13	MAF
ENSG00000186480	3507.42	0.6219	0.0787611	7.89603	2.8792e-15	8.78476e-13	INSIG1
ENSG00000276043	1517.92	-0.891021	0.113099	-7.87825	3.32001e-15	9.85596e-13	UHRF1
ENSG00000196187	7064.55	0.536656	0.0685627	7.82722	4.98758e-15	1.44167e-12	TMEM63A
ENSG00000089685	1906.84	-0.78828	0.101157	-7.79267	6.56081e-15	1.8016e-12	BIRC5
ENSG00000134690	1090.32	-1.01301	0.130993	-7.73329	1.04804e-14	2.80772e-12	CDCA8
ENSG00000142945	1401.01	-0.903532	0.117218	-7.70812	1.2768e-14	3.33915e-12	KIF2C
ENSG00000094916	4196.86	-0.620555	0.0816814	-7.59726	3.02459e-14	7.72607e-12	CBX5
ENSG00000166508	4971.56	-0.54524	0.0727692	-7.49273	6.74557e-14	1.68394e-11	MCM7
ENSG00000148773	5479.25	-0.626492	0.0843247	-7.42952	1.08992e-13	2.66038e-11	MKI67
ENSG00000113368	3079.77	-0.6182	0.0833939	-7.41301	1.23462e-13	2.94805e-11	LMNB1
ENSG00000167513	1479.15	-0.991897	0.1354	-7.32568	2.37693e-13	5.55494e-11	CDT1
ENSG00000146670	1235.82	-0.923591	0.126467	-7.30305	2.81318e-13	6.30612e-11	CDCA5
ENSG00000105486	1945.48	-0.740373	0.101563	-7.28981	3.10402e-13	6.81892e-11	LIG1
ENSG00000198911	8346.63	0.506877	0.0698447	7.2572	3.95174e-13	8.51096e-11	SREBF2
ENSG00000100297	2938.79	-0.712312	0.0986169	-7.22302	5.08469e-13	1.07404e-10	MCM5
ENSG00000237649	1703.04	-0.757874	0.10632	-7.12823	1.01666e-12	2.10698e-10	KIFC1
ENSG00000164104	9126.51	-0.503274	0.0714946	-7.03933	1.93165e-12	3.85768e-10	HMGB2
ENSG00000167670	968.199	-0.96428	0.137202	-7.02816	2.09268e-12	4.10464e-10	CHAF1A
ENSG00000170345	10074.1	0.542727	0.0772575	7.0249	2.14216e-12	4.12798e-10	FOS
ENSG00000068489	1925.45	-0.795142	0.113417	-7.01078	2.36989e-12	4.48808e-10	PRR11
ENSG00000166851	1724.42	-0.82023	0.118298	-6.93361	4.10245e-12	7.3871e-10	PLK1
ENSG00000149485	1190.41	0.902454	0.1307	6.9048	5.02738e-12	8.90657e-10	FADS1
ENSG00000115457	431.981	-1.34151	0.194556	-6.89526	5.37676e-12	9.37433e-10	IGFBP2
ENSG00000120129	4945.58	0.614488	0.089899	6.83531	8.18262e-12	1.40434e-09	DUSP1
ENSG00000178999	1118.6	-0.852922	0.127086	-6.71138	1.92793e-11	3.20854e-09	AURKB
ENSG00000088325	2451.09	-0.652163	0.0975812	-6.68329	2.33635e-11	3.83022e-09	TPX2
ENSG00000116133	2846.01	0.580411	0.0872789	6.65007	2.92946e-11	4.66336e-09	DHCR24
ENSG00000177374	208.253	-2.25749	0.341093	-6.6184	3.6311e-11	5.61747e-09	HIC1
ENSG00000171791	3430.82	0.537195	0.0814044	6.59909	4.13682e-11	6.31095e-09	BCL2
ENSG00000176619	3641.25	-0.592208	0.0906485	-6.53302	6.44585e-11	9.42791e-09	LMNB2
ENSG00000236104	147.435	10.5621	1.61776	6.52886	6.62741e-11	9.45396e-09	ZBTB22
ENSG00000228716	1717.08	-0.688034	0.105944	-6.49429	8.34264e-11	1.15994e-08	DHFR
ENSG00000115687	3905.52	0.570775	0.0880909	6.47938	9.20993e-11	1.26452e-08	PASK
ENSG00000110848	1866.39	0.835915	0.129441	6.45787	1.06185e-10	1.43992e-08	CD69
ENSG00000231389	5536.64	-0.652867	0.102088	-6.39517	1.60369e-10	2.12228e-08	HLA-DPA1
ENSG00000146918	1471.79	-0.873261	0.138952	-6.28462	3.28651e-10	4.19757e-08	NCAPG2
ENSG00000062822	1488.27	-0.78372	0.124834	-6.27812	3.42699e-10	4.32667e-08	POLD1
ENSG00000139679	1718.27	0.737164	0.117956	6.24949	4.11786e-10	5.13984e-08	LPAR6
ENSG00000178035	2977.51	-0.60083	0.0962885	-6.2399	4.37854e-10	5.4038e-08	IMPDH2
ENSG00000167325	1741.63	-0.868939	0.139448	-6.23127	4.6268e-10	5.64676e-08	RRM1
ENSG00000170312	1075.69	-0.842055	0.135653	-6.20743	5.38591e-10	6.50098e-08	CDK1
ENSG00000164362	102.292	-2.70802	0.436898	-6.19828	5.70833e-10	6.81525e-08	TERT
ENSG00000149503	2041.03	-0.662759	0.107221	-6.18122	6.36095e-10	7.51276e-08	INCENP
ENSG00000092621	687.369	-0.976432	0.158092	-6.17634	6.56041e-10	7.66591e-08	PHGDH
ENSG00000186185	1103.27	-0.864466	0.140696	-6.14419	8.03718e-10	9.10107e-08	KIF18B
ENSG00000112118	2782.79	-0.539124	0.0879195	-6.13202	8.67707e-10	9.7254e-08	MCM3
ENSG00000140525	2045.73	-0.67901	0.110768	-6.12999	8.78842e-10	9.75071e-08	FANCI
ENSG00000075702	750.025	-0.910243	0.149919	-6.07159	1.26653e-09	1.36388e-07	WDR62
ENSG00000167553	3262.45	-0.535552	0.0881877	-6.07287	1.25645e-09	1.36388e-07	TUBA1C
ENSG00000104549	977.224	0.8322	0.137466	6.05387	1.41409e-09	1.49349e-07	SQLE
ENSG00000164050	336.739	1.33282	0.221506	6.01709	1.7758e-09	1.82293e-07	PLXNB1
ENSG00000101412	1270.96	-0.711177	0.118481	-6.00246	1.94355e-09	1.97666e-07	E2F1
ENSG00000075218	1353.46	-0.755374	0.126228	-5.98418	2.17478e-09	2.17737e-07	GTSE1
ENSG00000166803	585.789	-1.04513	0.174661	-5.98375	2.18054e-09	2.17737e-07	PCLAF
ENSG00000128951	2488.25	-0.566067	0.0948598	-5.9674	2.41061e-09	2.36412e-07	DUT
ENSG00000076382	1325.78	-0.713264	0.11961	-5.96326	2.47248e-09	2.40334e-07	SPAG5
ENSG00000013441	2878.79	0.579675	0.0975106	5.94473	2.76907e-09	2.66802e-07	CLK1
ENSG00000118762	2045.01	0.651381	0.110157	5.91321	3.3551e-09	3.20456e-07	PKD2
ENSG00000110777	554.113	1.02373	0.1734	5.90383	3.5515e-09	3.36291e-07	POU2AF1
ENSG00000139514	2374.81	-0.551104	0.0933884	-5.90121	3.60847e-09	3.38764e-07	SLC7A1
ENSG00000156970	936.722	-0.891428	0.153249	-5.81686	5.99649e-09	5.53491e-07	BUB1B
ENSG00000168496	1218.91	-0.699366	0.120617	-5.79821	6.7026e-09	6.13511e-07	FEN1
ENSG00000164649	1997.99	-0.567084	0.0996428	-5.69117	1.26173e-08	1.09124e-06	CDCA7L
ENSG00000198901	1213.95	-0.793037	0.139389	-5.68937	1.27512e-08	1.09421e-06	PRC1
ENSG00000162063	1197.94	-0.790368	0.139307	-5.67355	1.39868e-08	1.18178e-06	CCNF
ENSG00000184613	1127.04	0.863175	0.153424	5.62606	1.84369e-08	1.54588e-06	NELL2
ENSG00000128342	491.972	-1.22144	0.217488	-5.61613	1.95287e-08	1.6128e-06	LIF
ENSG00000275131	1276.95	0.738577	0.131645	5.61037	2.01897e-08	1.65288e-06	ENSG00000275131
ENSG00000142694	2308.19	0.57003	0.102082	5.58403	2.35005e-08	1.88416e-06	EVA1B
ENSG00000119333	802.48	-0.810014	0.145498	-5.56717	2.58908e-08	2.06076e-06	DYNC2I2
ENSG00000168411	1807.13	-0.610513	0.109768	-5.56187	2.66905e-08	2.10913e-06	RFWD3
ENSG00000127564	836.463	-0.840172	0.151708	-5.53809	3.05794e-08	2.39917e-06	PKMYT1
ENSG00000103257	2101.24	-0.526488	0.0953158	-5.52362	3.32082e-08	2.56872e-06	SLC7A5
ENSG00000181045	1243.78	0.680996	0.124048	5.48977	4.02464e-08	3.06991e-06	SLC26A11
ENSG00000153044	500.003	-1.03107	0.188038	-5.48329	4.17496e-08	3.1626e-06	CENPH
ENSG00000198734	3415.53	0.503158	0.0918556	5.4777	4.30887e-08	3.24169e-06	F5
ENSG00000183684	1833.2	-0.575279	0.105598	-5.44781	5.09934e-08	3.78453e-06	ALYREF
ENSG00000067048	1714.93	0.620553	0.114232	5.43238	5.56071e-08	4.07192e-06	DDX3Y
ENSG00000112984	817.317	-0.819273	0.151358	-5.41282	6.20398e-08	4.4832e-06	KIF20A
ENSG00000093009	522.08	-0.96804	0.17905	-5.40654	6.42542e-08	4.58291e-06	CDC45
ENSG00000145386	1193.14	-0.703002	0.130272	-5.39641	6.79893e-08	4.81803e-06	CCNA2
ENSG00000138092	802.356	-0.804982	0.149376	-5.38898	7.08574e-08	4.95731e-06	CENPO
ENSG00000111206	1660.41	-0.623505	0.115787	-5.38494	7.24679e-08	5.0379e-06	FOXM1
ENSG00000151503	2192.51	-0.560365	0.104813	-5.34633	8.97537e-08	6.16159e-06	NCAPD3
ENSG00000124191	2089.01	-0.529974	0.0992539	-5.33958	9.31638e-08	6.35597e-06	TOX2
ENSG00000137312	254.306	-1.71711	0.322154	-5.33009	9.81633e-08	6.65572e-06	FLOT1
ENSG00000111602	917.082	-0.785269	0.148337	-5.29382	1.19787e-07	7.97416e-06	TIMELESS
ENSG00000131747	2657.16	-0.661404	0.125016	-5.29057	1.21936e-07	8.06834e-06	TOP2A
ENSG00000132434	396.246	-1.16045	0.219771	-5.28027	1.28991e-07	8.38365e-06	LANCL2
ENSG00000115758	2150.52	-0.553755	0.105059	-5.27089	1.35762e-07	8.7205e-06	ODC1
ENSG00000052802	689.412	0.824044	0.156868	5.25312	1.49544e-07	9.54994e-06	MSMO1
ENSG00000025770	1375.28	-0.600249	0.114565	-5.23939	1.61107e-07	1.0112e-05	NCAPH2
ENSG00000237441	613.836	0.861398	0.164571	5.23422	1.65687e-07	1.03404e-05	RGL2
ENSG00000090382	108.3	2.08312	0.400777	5.1977	2.01768e-07	1.2177e-05	LYZ
ENSG00000087586	812.382	-0.79208	0.152849	-5.18212	2.19383e-07	1.31138e-05	AURKA
ENSG00000143476	496.737	-1.12416	0.216941	-5.18187	2.19677e-07	1.31138e-05	DTL
ENSG00000029993	504.119	-0.952158	0.184313	-5.16598	2.39176e-07	1.4196e-05	HMGB3
ENSG00000161888	527.386	-0.905219	0.175259	-5.16504	2.40392e-07	1.4196e-05	SPC24
ENSG00000097021	870.805	-0.741676	0.143671	-5.16234	2.43884e-07	1.43253e-05	ACOT7
ENSG00000182481	2207.74	-0.531419	0.103034	-5.15772	2.49979e-07	1.46051e-05	KPNA2
ENSG00000134057	1349.61	-0.653423	0.127618	-5.12015	3.05288e-07	1.7465e-05	CCNB1
ENSG00000066279	1327.07	-0.678395	0.133152	-5.09491	3.48914e-07	1.9755e-05	ASPM
ENSG00000184445	900.412	-0.707517	0.139202	-5.08268	3.72155e-07	2.09628e-05	KNTC1
ENSG00000073910	159.952	1.73285	0.344462	5.0306	4.88937e-07	2.72613e-05	FRY
ENSG00000160285	1398.35	0.624329	0.124816	5.00201	5.67343e-07	3.14732e-05	LSS
ENSG00000160179	409.248	-1.17173	0.234371	-4.99945	5.74947e-07	3.17348e-05	ABCG1
ENSG00000138160	980.768	-0.688613	0.137861	-4.99498	5.88424e-07	3.21555e-05	KIF11
ENSG00000166483	1008.23	-0.694935	0.139255	-4.99038	6.02617e-07	3.27681e-05	WEE1
ENSG00000162676	1150.56	-0.643267	0.129175	-4.97979	6.36523e-07	3.44412e-05	GFI1
ENSG00000120318	1300.99	0.628837	0.126695	4.96338	6.92755e-07	3.71182e-05	ARAP3
ENSG00000122952	1087.55	-0.69985	0.141245	-4.95485	7.23847e-07	3.85958e-05	ZWINT
ENSG00000184661	561.377	-0.899495	0.181692	-4.95065	7.39646e-07	3.92477e-05	CDCA2
ENSG00000112972	768.842	0.758481	0.153586	4.93849	7.87307e-07	4.11799e-05	HMGCS1
ENSG00000172869	1182.88	-0.649698	0.131536	-4.93932	7.83936e-07	4.11799e-05	DMXL1
ENSG00000144802	1277.4	0.63493	0.129817	4.89095	1.0035e-06	5.12671e-05	NFKBIZ
ENSG00000113161	1168.59	0.615376	0.126674	4.85793	1.1862e-06	6.03203e-05	HMGCR
ENSG00000111665	684.95	-0.768313	0.15851	-4.84711	1.25274e-06	6.34106e-05	CDCA3
ENSG00000122877	286.581	1.17273	0.242324	4.8395	1.30165e-06	6.4988e-05	EGR2
ENSG00000132780	1557.41	-0.595212	0.123131	-4.83396	1.33845e-06	6.6223e-05	NASP
ENSG00000157456	1040.98	-0.648536	0.135247	-4.79521	1.62502e-06	7.89787e-05	CCNB2
ENSG00000090889	643.956	-0.793182	0.165463	-4.79371	1.63728e-06	7.92241e-05	KIF4A
ENSG00000130958	1211.81	0.575781	0.120627	4.77323	1.81295e-06	8.69585e-05	SLC35D2
ENSG00000128050	1520.58	-0.523696	0.110195	-4.75245	2.00962e-06	9.59726e-05	PAICS
ENSG00000164109	839.481	-0.717025	0.151034	-4.74745	2.05994e-06	9.79499e-05	MAD2L1
ENSG00000129250	2184.33	0.526371	0.111303	4.72917	2.25437e-06	0.000105821	KIF1C
ENSG00000099901	1196.53	-0.577416	0.122324	-4.72038	2.35409e-06	0.000110031	RANBP1
ENSG00000118785	284.262	1.15085	0.244434	4.70824	2.4987e-06	0.000115339	SPP1
ENSG00000159259	377.015	-0.993319	0.211479	-4.69701	2.64002e-06	0.000120324	CHAF1B
ENSG00000092470	560.269	-0.913785	0.195049	-4.6849	2.80098e-06	0.000127132	WDR76
ENSG00000171241	447.956	-0.992104	0.21187	-4.6826	2.83262e-06	0.000128039	SHCBP1
ENSG00000276045	1174.84	0.576889	0.123408	4.67463	2.94478e-06	0.000132563	ORAI1
ENSG00000060566	1118.4	-0.579965	0.124508	-4.65804	3.1923e-06	0.000143119	CREB3L3
ENSG00000065802	1527.91	-0.550482	0.118335	-4.65188	3.28916e-06	0.000146862	ASB1
ENSG00000131462	855.498	-0.650596	0.140082	-4.64441	3.41058e-06	0.000150919	TUBG1
ENSG00000172009	1188.95	-0.564374	0.121534	-4.64376	3.42124e-06	0.000150919	THOP1
ENSG00000015568	225.76	1.46737	0.316689	4.63346	3.59598e-06	0.000157993	RGPD5
ENSG00000085224	1433.6	0.541051	0.116814	4.63174	3.62604e-06	0.000158091	ATRX
ENSG00000124256	1183.49	0.584023	0.126186	4.62828	3.68722e-06	0.000159451	ZBP1
ENSG00000001630	1003.57	0.604963	0.130847	4.62344	3.77424e-06	0.000161308	CYP51A1
ENSG00000186193	1377.32	-0.538999	0.116573	-4.62369	3.7697e-06	0.000161308	SAPCD2
ENSG00000132510	1280.52	0.613532	0.13327	4.60367	4.151e-06	0.000176723	KDM6B
ENSG00000197256	243.003	-1.27714	0.279001	-4.57756	4.70439e-06	0.000194993	KANK2
ENSG00000109805	700.245	-0.797534	0.17507	-4.55552	5.22552e-06	0.000214971	NCAPG
ENSG00000112029	461.648	-0.904302	0.199326	-4.53679	5.71167e-06	0.000233223	FBXO5
ENSG00000117724	1364.48	-0.537838	0.118701	-4.53102	5.8701e-06	0.000237923	CENPF
ENSG00000139618	278.575	-1.40833	0.311671	-4.51864	6.22383e-06	0.000251333	BRCA2
ENSG00000107611	67.4215	2.40815	0.534288	4.50721	6.56847e-06	0.000264279	CUBN
ENSG00000136492	281.009	-1.09904	0.245437	-4.4779	7.53814e-06	0.000301087	BRIP1
ENSG00000107130	242.725	-1.16015	0.259266	-4.47474	7.6506e-06	0.000304472	NCS1
ENSG00000116396	340.803	-1.1342	0.254133	-4.46299	8.08225e-06	0.000318516	KCNC4
ENSG00000160957	870.351	-0.725948	0.162667	-4.46277	8.0905e-06	0.000318516	RECQL4
ENSG00000274750	156.277	1.55515	0.349371	4.45129	8.53568e-06	0.000333651	H3C6
ENSG00000108106	2755.56	-0.515651	0.116818	-4.41414	1.0141e-05	0.000392216	UBE2S
ENSG00000123473	436.728	-0.937847	0.212653	-4.41022	1.03265e-05	0.000396593	STIL
ENSG00000156802	1087.54	-0.592846	0.134494	-4.40796	1.04348e-05	0.000399357	ATAD2
ENSG00000170921	91.857	-1.80772	0.410436	-4.40438	1.06086e-05	0.000404599	TANC2
ENSG00000137807	737.298	-0.678784	0.154342	-4.39792	1.09295e-05	0.000415396	KIF23
ENSG00000183048	274.281	-1.05918	0.242063	-4.37566	1.21066e-05	0.000458547	SLC25A10
ENSG00000171105	86.774	-2.01379	0.463757	-4.34233	1.40977e-05	0.000530304	INSR
ENSG00000121152	1211.53	-0.585886	0.134963	-4.34108	1.41787e-05	0.000531531	NCAPH
ENSG00000085840	385.875	-0.915607	0.211594	-4.32718	1.51028e-05	0.000560436	ORC1
ENSG00000164045	275.25	-1.04624	0.243699	-4.29317	1.7614e-05	0.000642765	CDC25A
ENSG00000275395	363.537	1.03155	0.240759	4.28458	1.83088e-05	0.000661414	FCGBP
ENSG00000130338	1092.72	0.649091	0.151877	4.2738	1.92167e-05	0.000685311	TULP4
ENSG00000091651	303.311	-0.983832	0.231334	-4.25286	2.11059e-05	0.000745424	ORC6
ENSG00000165891	453.832	-0.848106	0.199925	-4.24213	2.2141e-05	0.000776987	E2F7
ENSG00000213390	1359.67	-0.505562	0.119723	-4.22275	2.41336e-05	0.000836226	ARHGAP19
ENSG00000012048	376.024	-0.948797	0.224801	-4.22061	2.43645e-05	0.000841572	BRCA1
ENSG00000149929	600.103	-0.713704	0.169519	-4.21018	2.55173e-05	0.000875881	HIRIP3
ENSG00000213347	1165.27	-0.564391	0.134256	-4.20384	2.62422e-05	0.000897957	MXD3
ENSG00000013573	1419.99	-0.558096	0.132793	-4.20276	2.63675e-05	0.000899443	DDX11
ENSG00000164211	1066.97	0.589556	0.140467	4.19712	2.70329e-05	0.00091645	STARD4
ENSG00000166965	668.841	-0.676832	0.161627	-4.18762	2.819e-05	0.000952734	RCCD1
ENSG00000138796	917.087	-0.616074	0.147494	-4.17693	2.95473e-05	0.000995543	HADH
ENSG00000126787	476.595	-0.843453	0.202036	-4.17476	2.98295e-05	0.00100198	DLGAP5
ENSG00000092036	973.999	-0.553512	0.132851	-4.16642	3.09419e-05	0.00102724	HAUS4
ENSG00000129173	490.184	-0.798013	0.191571	-4.16563	3.10488e-05	0.00102724	E2F8
ENSG00000135766	1445.62	0.516423	0.124098	4.16143	3.16265e-05	0.0010432	EGLN1
ENSG00000122966	1400.9	-0.639275	0.153874	-4.15455	3.25928e-05	0.00106866	CIT
ENSG00000007312	1246.1	0.504682	0.121573	4.15128	3.30618e-05	0.0010776	CD79B
ENSG00000175063	1061.16	-0.61734	0.148704	-4.15148	3.30329e-05	0.0010776	UBE2C
ENSG00000142156	336.878	0.928802	0.223931	4.14771	3.35821e-05	0.00109132	COL6A1
ENSG00000101003	315.701	-0.955447	0.231219	-4.13222	3.59282e-05	0.00116069	GINS1
ENSG00000058453	1218.3	0.613022	0.149325	4.1053	4.03797e-05	0.00128933	CROCC
ENSG00000173207	908.496	-0.569721	0.141399	-4.02918	5.59718e-05	0.00174163	CKS1B
ENSG00000205593	669.178	-0.649877	0.161511	-4.02375	5.72799e-05	0.00177229	DENND6B
ENSG00000080854	326.119	0.972671	0.242241	4.01531	5.93677e-05	0.00182549	IGSF9B
ENSG00000080298	316.454	-0.889065	0.223039	-3.98613	6.71591e-05	0.00200834	RFX3
ENSG00000068971	566.238	0.699243	0.175674	3.98034	6.88178e-05	0.00204373	PPP2R5B
ENSG00000137563	403.294	-0.792829	0.199309	-3.97788	6.9531e-05	0.00205303	GGH
ENSG00000163975	463.717	-0.764199	0.192588	-3.96806	7.24614e-05	0.00213382	MELTF
ENSG00000160298	740.337	-0.681672	0.171971	-3.96388	7.37423e-05	0.00215996	C21orf58
ENSG00000188827	778.92	-0.583965	0.148058	-3.94416	8.00799e-05	0.00231387	SLX4
ENSG00000130222	550.537	0.68656	0.174559	3.93311	8.38542e-05	0.00237376	GADD45G
ENSG00000174371	339.929	-1.06698	0.271536	-3.92943	8.51485e-05	0.00239813	EXO1
ENSG00000108587	1009.81	-0.550246	0.140154	-3.926	8.63716e-05	0.0024237	GOSR1
ENSG00000274752	452.827	0.768276	0.195707	3.92565	8.64976e-05	0.0024237	TRBV12-3
ENSG00000172893	675.071	0.623729	0.158992	3.92302	8.74444e-05	0.00244018	DHCR7
ENSG00000185112	632.776	0.652733	0.167192	3.90409	9.45803e-05	0.00260681	FAM43A
ENSG00000101447	317.578	-0.87008	0.224181	-3.88115	0.000103965	0.00281964	FAM83D
ENSG00000160013	835.905	0.602754	0.155973	3.86447	0.000111329	0.00296086	PTGIR
ENSG00000167747	505.147	-0.698565	0.181703	-3.84454	0.00012078	0.00319674	ENSG00000167747
ENSG00000161800	1809.78	-0.542227	0.141212	-3.83981	0.000123132	0.00325116	RACGAP1
ENSG00000049541	483.848	-0.713475	0.186178	-3.83223	0.000126987	0.00332894	RFC2
ENSG00000167088	677.247	-0.609445	0.159166	-3.829	0.000128663	0.00335686	SNRPD1
ENSG00000135069	445.917	-0.728476	0.191214	-3.80975	0.000139109	0.00358679	PSAT1
ENSG00000272398	420.424	0.827095	0.217933	3.79518	0.000147538	0.00376	CD24
ENSG00000069188	146.372	-1.33406	0.352145	-3.78839	0.000151626	0.00383747	SDK2
ENSG00000179409	737.183	-0.570158	0.150583	-3.78634	0.000152883	0.00384273	GEMIN4
ENSG00000051341	468.876	-0.939295	0.249185	-3.76947	0.000163598	0.00407473	POLQ
ENSG00000107614	194.071	-1.09423	0.291147	-3.75835	0.000171038	0.00422083	TRDMT1
ENSG00000196584	196.577	-1.08912	0.289827	-3.75784	0.000171385	0.00422083	XRCC2
ENSG00000011426	488.334	-0.777672	0.206983	-3.75718	0.000171842	0.00422262	ANLN
ENSG00000136051	1111.69	0.521912	0.13894	3.75639	0.000172382	0.00422643	WASHC4
ENSG00000163535	298.828	-0.888945	0.237548	-3.74217	0.000182438	0.00442362	SGO2
ENSG00000127415	793.199	0.581358	0.155573	3.73688	0.000186321	0.00450534	IDUA
ENSG00000160712	1085.25	0.508366	0.136285	3.73017	0.000191348	0.00459905	IL6R
ENSG00000185761	182.345	1.14352	0.306933	3.72562	0.000194838	0.0046727	ADAMTSL5
ENSG00000010318	400.991	-0.74632	0.200592	-3.72059	0.000198762	0.00471915	PHF7
ENSG00000109674	565.665	-0.677088	0.181966	-3.72095	0.000198472	0.00471915	NEIL3
ENSG00000276550	636.67	0.715647	0.192591	3.7159	0.000202483	0.00477269	ENSG00000276550
ENSG00000104889	538.093	-0.674439	0.181736	-3.71109	0.000206372	0.00483495	RNASEH2A
ENSG00000140534	461.753	-0.695591	0.187638	-3.70709	0.000209653	0.00489963	TICRR
ENSG00000100027	976.612	-0.576352	0.155687	-3.70198	0.000213922	0.00493639	YPEL1
ENSG00000115504	348.638	0.825111	0.223504	3.6917	0.000222759	0.00510811	EHBP1
ENSG00000118193	543.19	-0.651446	0.176739	-3.68592	0.000227875	0.00519289	KIF14
ENSG00000140479	752.815	0.569319	0.154841	3.6768	0.000236176	0.00537093	PCSK6
ENSG00000134824	1301.31	0.595974	0.162446	3.66875	0.000243742	0.00550876	FADS2
ENSG00000137804	1495.76	-0.562055	0.153273	-3.66703	0.000245388	0.00553459	NUSAP1
ENSG00000107201	300.356	0.905124	0.247439	3.65797	0.000254219	0.00567549	RIGI
ENSG00000140451	641.412	-0.601026	0.164612	-3.65116	0.000261054	0.00581625	PIF1
ENSG00000185414	1002.12	-0.547416	0.150001	-3.64941	0.000262839	0.00584417	MRPL30
ENSG00000116016	329.544	-0.895147	0.245461	-3.6468	0.000265526	0.00587804	EPAS1
ENSG00000125812	391.806	-0.774364	0.212575	-3.64278	0.000269715	0.00593246	GZF1
ENSG00000134222	318.152	-0.820736	0.225513	-3.63941	0.000273261	0.00595536	PSRC1
ENSG00000173638	348.666	-0.844872	0.233445	-3.61914	0.000295579	0.00639101	SLC19A1
ENSG00000083857	97.6408	-1.93056	0.534616	-3.61111	0.000304886	0.00655355	FAT1
ENSG00000169188	668.248	-0.566105	0.15691	-3.60783	0.000308769	0.00659829	APEX2
ENSG00000051180	397.379	-0.755835	0.209876	-3.60134	0.000316577	0.00672977	RAD51
ENSG00000065328	220.74	-1.12286	0.311802	-3.60119	0.00031676	0.00672977	MCM10
ENSG00000165244	495.766	-0.676798	0.18885	-3.58378	0.000338661	0.00715357	ZNF367
ENSG00000143878	492.37	0.684018	0.191408	3.57361	0.000352096	0.00733856	RHOB
ENSG00000115163	577.504	-0.607847	0.17099	-3.55487	0.00037816	0.00779308	CENPA
ENSG00000167261	722.02	0.576833	0.162346	3.55311	0.00038071	0.00783094	DPEP2
ENSG00000058804	674.216	-0.565707	0.159468	-3.54745	0.000388974	0.00795578	NDC1
ENSG00000183963	509.701	-0.640052	0.18045	-3.54698	0.000389677	0.00795578	SMTN
ENSG00000130956	674.595	0.575626	0.162443	3.54356	0.000394762	0.00802976	HABP4
ENSG00000137656	548.693	-0.61028	0.172417	-3.53955	0.000400806	0.00810764	BUD13
ENSG00000100162	586.787	-0.636555	0.180241	-3.5317	0.000412904	0.00829129	CENPM
ENSG00000120254	362.624	-0.785579	0.223391	-3.51661	0.000437094	0.00866613	MTHFD1L
ENSG00000205208	544.534	-0.639838	0.182167	-3.51238	0.000444114	0.0087422	C4orf46
ENSG00000123080	843.611	-0.502483	0.143486	-3.50197	0.000461823	0.00907454	CDKN2C
ENSG00000105173	687.427	-0.542521	0.155221	-3.49516	0.000473779	0.00922864	CCNE1
ENSG00000104763	913.492	0.52002	0.149144	3.48669	0.000489038	0.00945702	ASAH1
ENSG00000129195	601.584	-0.589311	0.169333	-3.48019	0.000501061	0.00965282	PIMREG
ENSG00000080345	845.043	-0.506472	0.145943	-3.47034	0.000519809	0.00992971	RIF1
ENSG00000139734	241.218	-0.941177	0.271305	-3.46908	0.000522247	0.00995897	DIAPH3
ENSG00000105519	767.424	0.522855	0.15111	3.4601	0.000539982	0.0102615	CAPS
ENSG00000189057	245.995	-1.00753	0.291379	-3.45781	0.000544592	0.0103022	FAM111B
ENSG00000111247	276.647	-0.926078	0.267962	-3.456	0.000548254	0.0103294	RAD51AP1
ENSG00000276953	306.988	0.805948	0.233407	3.45297	0.000554448	0.0103926	TRBV12-4
ENSG00000100526	426.065	-0.679904	0.197631	-3.44026	0.00058115	0.0108408	CDKN3
ENSG00000254004	197.545	-1.05069	0.307422	-3.41774	0.000631428	0.0116565	ZNF260
ENSG00000187045	211.927	-1.02285	0.299401	-3.41632	0.000634734	0.0116978	TMPRSS6
ENSG00000131153	293.265	-0.781981	0.23196	-3.3712	0.000748426	0.0134325	GINS2
ENSG00000175054	690.489	0.556423	0.165107	3.37009	0.000751448	0.0134648	ATR
ENSG00000171793	813.546	-0.501264	0.149422	-3.35469	0.000794548	0.0141677	CTPS1
ENSG00000099849	789.463	0.514271	0.153444	3.35151	0.000803717	0.0142848	RASSF7
ENSG00000101945	558.906	-0.578163	0.172699	-3.3478	0.000814547	0.0143842	SUV39H1
ENSG00000181544	100.718	-1.63217	0.487494	-3.34809	0.000813704	0.0143842	FANCB
ENSG00000278535	79.1051	2.14705	0.641659	3.3461	0.000819573	0.0144498	DHRS11
ENSG00000173917	817.514	0.509135	0.152231	3.3445	0.000824324	0.0144881	HOXB2
ENSG00000215784	219.816	-0.893926	0.268667	-3.32727	0.000877019	0.0152665	FAM72D
ENSG00000133119	449.87	-0.637473	0.191847	-3.32281	0.000891155	0.0154304	RFC3
ENSG00000151150	310.368	0.857592	0.25808	3.32297	0.000890635	0.0154304	ANK3
ENSG00000085999	493.961	-0.658328	0.198415	-3.31793	0.000906869	0.0156374	RAD54L
ENSG00000239306	1194.07	-0.513476	0.155028	-3.31216	0.000925782	0.0159136	RBM14
ENSG00000143847	305.06	-0.92969	0.282381	-3.29232	0.000993636	0.0167909	PPFIA4
ENSG00000165304	467.231	-0.62489	0.18994	-3.28993	0.00100212	0.0168823	MELK
ENSG00000113504	1080.3	0.5385	0.163804	3.28747	0.00101093	0.0170047	SLC12A7
ENSG00000196369	597.543	0.569256	0.173285	3.28508	0.00101953	0.0171231	SRGAP2B
ENSG00000169607	442.477	-0.723805	0.220452	-3.28327	0.0010261	0.017181	CKAP2L
ENSG00000138346	251.849	-0.860164	0.262561	-3.27605	0.00105268	0.0175724	DNA2
ENSG00000141577	498.17	-0.59243	0.181092	-3.27143	0.00107006	0.0177687	CEP131
ENSG00000099958	93.7312	-1.33031	0.407277	-3.26636	0.0010894	0.0180483	DERL3
ENSG00000125630	874.693	-0.645419	0.197755	-3.26373	0.00109956	0.0181891	POLR1B
ENSG00000176014	307.887	-0.797774	0.244604	-3.26149	0.00110827	0.0182974	TUBB6
ENSG00000184678	240.212	0.860537	0.263983	3.25982	0.00111483	0.0183312	H2BC21
ENSG00000006607	708.751	-0.510715	0.1567	-3.25918	0.00111733	0.018345	FARP2
ENSG00000168487	577.35	0.553536	0.170018	3.25575	0.00113093	0.0185405	BMP1
ENSG00000035499	484.022	-0.598681	0.184158	-3.25091	0.00115038	0.0187753	DEPDC1B
ENSG00000263513	208.631	-0.959576	0.295299	-3.24951	0.00115604	0.0188118	FAM72C
ENSG00000137135	256.932	-0.829537	0.25567	-3.24456	0.00117633	0.0190012	ARHGEF39
ENSG00000177602	517.22	-0.574907	0.17777	-3.234	0.0012207	0.0195454	HASPIN
ENSG00000079387	633.601	-0.539476	0.167013	-3.23014	0.00123729	0.019611	SENP1
ENSG00000131069	734.737	0.505498	0.156487	3.23028	0.00123669	0.019611	ACSS2
ENSG00000092853	313.05	-0.749828	0.235778	-3.18023	0.00147156	0.0224807	CLSPN
ENSG00000102032	462.71	0.65719	0.20707	3.17375	0.00150482	0.022925	RENBP
ENSG00000184792	411.625	-0.633262	0.200051	-3.1655	0.00154817	0.0234877	OSBP2
ENSG00000175643	372.426	-0.678158	0.214623	-3.15976	0.00157897	0.0238561	RMI2
ENSG00000136982	192.461	-0.990928	0.314399	-3.15182	0.00162257	0.0244141	DSCC1
ENSG00000215126	175.947	-0.947196	0.301813	-3.13836	0.00169899	0.02543	ZNG1F
ENSG00000254996	710.692	0.58297	0.18608	3.1329	0.00173089	0.0258668	ANKHD1-EIF4EBP3
ENSG00000143228	345.828	-0.717009	0.229426	-3.12523	0.00177666	0.0264429	NUF2
ENSG00000153317	383.432	-0.666406	0.213598	-3.1199	0.00180912	0.0267448	ASAP1
ENSG00000005189	236.247	-0.827685	0.265579	-3.11653	0.00182994	0.0270162	REXO5
ENSG00000186352	287.161	0.758428	0.244189	3.10591	0.00189694	0.0276707	ANKRD37
ENSG00000176894	284.064	-0.738101	0.237927	-3.10221	0.00192079	0.0278704	PXMP2
ENSG00000160200	71.9987	-1.55491	0.50161	-3.09983	0.00193629	0.0280584	CBS
ENSG00000138376	516.153	-0.621403	0.200799	-3.09466	0.00197041	0.0284476	BARD1
ENSG00000154920	140.662	-1.07659	0.347853	-3.09496	0.00196838	0.0284476	EME1
ENSG00000259316	207.212	-0.915688	0.296533	-3.08798	0.00201522	0.0288595	ENSG00000259316
ENSG00000276023	153.802	-1.97866	0.641703	-3.08346	0.0020461	0.029178	DUSP14
ENSG00000167112	584.809	-0.58824	0.191594	-3.07025	0.00213881	0.0301575	TRUB2
ENSG00000141040	156.017	-1.24125	0.404474	-3.06879	0.00214925	0.0302094	ZNF287
ENSG00000135045	276.199	-0.744792	0.243293	-3.0613	0.00220378	0.0307578	C9orf40
ENSG00000160224	78.1386	1.37505	0.449167	3.06135	0.00220344	0.0307578	AIRE
ENSG00000179750	291.307	-0.958061	0.313145	-3.05948	0.00221723	0.0309062	APOBEC3B
ENSG00000100350	267.83	-0.834863	0.273467	-3.05289	0.00226651	0.0314732	FOXRED2
ENSG00000105655	593.192	-0.505155	0.16591	-3.04475	0.00232871	0.0320578	ISYNA1
ENSG00000140848	325.546	-0.702264	0.230937	-3.04094	0.00235843	0.0324217	CPNE2
ENSG00000120539	332.664	-0.752953	0.247921	-3.03707	0.0023889	0.0327177	MASTL
ENSG00000102265	552.606	0.526728	0.174356	3.02098	0.00251956	0.0341664	TIMP1
ENSG00000129810	245.792	-0.80039	0.265128	-3.01889	0.00253706	0.0343279	SGO1
ENSG00000204590	354.367	-0.814967	0.269963	-3.01881	0.00253772	0.0343279	GNL1
ENSG00000168078	204.89	-0.83698	0.277515	-3.01598	0.00256148	0.0345642	PBK
ENSG00000162591	715.738	0.517986	0.171937	3.01266	0.00258973	0.0348598	MEGF6
ENSG00000186994	379.966	0.634087	0.210532	3.01183	0.0025968	0.0349122	KANK3
ENSG00000112742	187.159	-0.908796	0.302126	-3.008	0.00262972	0.0352684	TTK
ENSG00000135318	412.947	0.621577	0.206955	3.00344	0.00266949	0.0356127	NT5E
ENSG00000136824	626.452	-0.509465	0.169641	-3.0032	0.0026716	0.0356127	SMC2
ENSG00000085721	296.514	9.8927	3.29642	3.00104	0.00269061	0.0357492	RRN3
ENSG00000275791	313.546	0.743037	0.247603	3.00093	0.00269161	0.0357492	TRBV10-3
ENSG00000130787	680.723	-0.547132	0.182511	-2.99781	0.00271928	0.0360296	HIP1R
ENSG00000267120	208.33	0.907228	0.302988	2.99427	0.00275104	0.0363191	ENSG00000267120
ENSG00000113569	673.939	-0.557434	0.186817	-2.98386	0.0028464	0.0373981	NUP155
ENSG00000101842	381.111	-0.60891	0.204144	-2.98275	0.00285675	0.0374893	VSIG1
ENSG00000196873	295.078	-0.73455	0.246562	-2.97918	0.00289025	0.0378836	ZNG1B
ENSG00000048649	619.573	0.563618	0.189349	2.97661	0.00291451	0.0381398	RSF1
ENSG00000179889	491.885	-0.582964	0.195959	-2.97493	0.00293051	0.0382743	PDXDC1
ENSG00000198538	181.159	-0.956318	0.321903	-2.97082	0.00297002	0.0386507	ZNF28
ENSG00000180229	401.723	0.599536	0.201978	2.96832	0.00299429	0.0388763	ENSG00000180229
ENSG00000141401	372.844	-0.653107	0.220393	-2.96337	0.00304287	0.0392748	IMPA2
ENSG00000169239	389.885	0.65096	0.219654	2.96357	0.0030409	0.0392748	CA5B
ENSG00000115526	199.824	-0.832807	0.28133	-2.96025	0.00307387	0.0395356	CHST10
ENSG00000159788	280.076	-0.773981	0.261394	-2.96097	0.00306668	0.0395356	RGS12
ENSG00000115414	410.044	-0.616228	0.20835	-2.95765	0.00309994	0.0397314	FN1
ENSG00000166004	400.828	-0.601647	0.203463	-2.95704	0.00310607	0.0397635	CEP295
ENSG00000149554	476.272	-0.816938	0.276966	-2.9496	0.00318186	0.0404461	CHEK1
ENSG00000111445	424.908	-0.573078	0.194458	-2.94706	0.00320814	0.0406197	RFC5
ENSG00000145911	519.673	-0.525568	0.178419	-2.94569	0.00322239	0.0406836	N4BP3
ENSG00000105738	680.485	0.612186	0.208292	2.93907	0.00329196	0.0413245	SIPA1L3
ENSG00000196220	433.824	0.849462	0.290045	2.92873	0.00340353	0.0425305	SRGAP3
ENSG00000109063	84.9298	1.27763	0.436774	2.92515	0.00344295	0.0429742	MYH3
ENSG00000198056	368.355	-0.696428	0.238797	-2.9164	0.00354094	0.0439477	PRIM1
ENSG00000158402	185.845	-0.894626	0.307809	-2.90643	0.00365577	0.0451179	CDC25C
ENSG00000111696	132.815	1.13039	0.38924	2.90409	0.00368324	0.0453042	NT5DC3
ENSG00000286190	227.034	1.20533	0.415006	2.90436	0.00368002	0.0453042	LOC728392
ENSG00000161055	150.526	0.961341	0.332047	2.8952	0.00378921	0.0461939	SCGB3A1
ENSG00000164687	503.716	-0.51755	0.179994	-2.87538	0.00403541	0.0483897	FABP5
ENSG00000157827	101.281	1.12867	0.393121	2.87106	0.00409098	0.0489082	FMNL2
ENSG00000163507	418.353	-0.602001	0.21021	-2.86381	0.00418582	0.0496512	CIP2A
ENSG00000004864	149.54	0.961307	0.337141	2.85135	0.00435342	0.051256	SLC25A13
ENSG00000186767	428.201	-0.548569	0.192912	-2.84362	0.00446037	0.0523986	SPIN4
ENSG00000270800	71.8848	-1.3656	0.481683	-2.83505	0.0045818	0.0533351	RPS10-NUDT3
ENSG00000064933	327.63	0.665803	0.235653	2.82535	0.00472288	0.0546732	PMS1
ENSG00000117650	358.164	-0.622793	0.220435	-2.8253	0.00472367	0.0546732	NEK2
ENSG00000165029	113.081	-1.10669	0.39191	-2.82384	0.00474522	0.0546759	ABCA1
ENSG00000104361	117.099	1.311	0.465149	2.81844	0.00482577	0.0553301	NIPAL2
ENSG00000121211	171.061	-0.881565	0.313727	-2.80997	0.00495457	0.056512	MND1
ENSG00000115896	498.855	0.555961	0.197931	2.80886	0.00497167	0.0565309	PLCL1
ENSG00000169629	246.867	-0.855239	0.304457	-2.80906	0.00496857	0.0565309	RGPD8
ENSG00000026751	146.17	-0.970224	0.347476	-2.7922	0.00523507	0.058174	SLAMF7
ENSG00000182983	75.8866	-1.38013	0.494312	-2.79202	0.00523799	0.058174	ZNF662
ENSG00000117411	240.419	-0.723806	0.259272	-2.79169	0.00524343	0.0581756	B4GALT2
ENSG00000158373	236.748	0.733478	0.26326	2.78613	0.00533411	0.0587209	H2BC5
ENSG00000171596	168.927	-0.850533	0.305905	-2.78038	0.0054295	0.0593409	NMUR1
ENSG00000146410	188.681	-0.864088	0.311559	-2.77343	0.00554683	0.0603829	MTFR2
ENSG00000164087	363.719	-0.616348	0.222377	-2.77163	0.00557756	0.0605974	POC1A
ENSG00000198707	322.464	0.778609	0.281745	2.76352	0.00571811	0.0618795	CEP290
ENSG00000091409	319.865	-0.654412	0.237421	-2.75634	0.00584526	0.0628838	ITGA6
ENSG00000176208	367.031	-0.62086	0.225409	-2.75437	0.00588056	0.0631398	ATAD5
ENSG00000282939	87.8513	1.6935	0.615289	2.75236	0.00591666	0.0634654	TRBV7-2
ENSG00000077514	668.721	-0.52719	0.192203	-2.74287	0.00609039	0.0650747	POLD3
ENSG00000156795	193.819	-0.790215	0.288608	-2.73802	0.00618105	0.0658512	NTAQ1
ENSG00000116793	585.371	0.514386	0.187934	2.73705	0.00619919	0.0659638	PHTF1
ENSG00000166478	254.772	0.831677	0.3043	2.73308	0.00627456	0.0665892	ZNF143
ENSG00000066379	120.537	8.3438	3.05448	2.73166	0.00630158	0.0668113	POLR1H
ENSG00000285238	103.765	10.4989	3.84417	2.73112	0.00631202	0.0668575	ENSG00000285238
ENSG00000188985	141.478	-0.908619	0.333281	-2.72629	0.00640511	0.0675179	ENSG00000188985
ENSG00000176020	133.903	-1.07144	0.39473	-2.71436	0.00664046	0.0693335	AMIGO3
ENSG00000197124	55.3649	-1.6153	0.595179	-2.71397	0.00664819	0.0693483	ZNF682
ENSG00000107438	81.2209	-1.20307	0.445407	-2.70105	0.00691214	0.0714959	PDLIM1
ENSG00000168268	390.66	-0.564847	0.209123	-2.70102	0.00691266	0.0714959	NT5DC2
ENSG00000030419	398.952	0.747994	0.27763	2.69421	0.00705562	0.0725645	IKZF2
ENSG00000119686	367.204	0.619225	0.230327	2.68846	0.00717832	0.0734141	FLVCR2
ENSG00000161551	114.212	-1.03984	0.386771	-2.68851	0.00717716	0.0734141	ZNF577
ENSG00000175048	627.698	0.545841	0.203361	2.6841	0.00727246	0.0742386	ZDHHC14
ENSG00000094804	285.165	-0.690091	0.258669	-2.66786	0.00763372	0.0771378	CDC6
ENSG00000152894	109.419	7.36719	2.76683	2.66268	0.007752	0.077903	PTPRK
ENSG00000186187	497.461	-0.571867	0.214801	-2.66231	0.00776056	0.0779177	ZNRF1
ENSG00000183281	175.908	0.821749	0.311313	2.63962	0.00829981	0.081983	PLGLB1
ENSG00000163053	61.484	-1.3568	0.514404	-2.63762	0.00834894	0.0822464	SLC16A14
ENSG00000109684	163.364	0.901596	0.342544	2.63206	0.00848687	0.0832865	CLNK
ENSG00000116641	108.73	1.2563	0.477366	2.63174	0.00849494	0.0832865	DOCK7
ENSG00000143479	114.261	-1.13888	0.433864	-2.62498	0.00866544	0.0843058	DYRK3
ENSG00000168672	251.082	0.704641	0.268501	2.62435	0.00868139	0.0843078	LRATD2
ENSG00000225828	377.068	0.603873	0.230242	2.62277	0.00872172	0.0843305	FAM229A
ENSG00000173567	85.6712	-1.12469	0.429072	-2.62122	0.00876163	0.0845674	ADGRF3
ENSG00000071539	390.144	-0.589576	0.225042	-2.61985	0.0087968	0.0848323	TRIP13
ENSG00000083750	289.788	0.69044	0.265584	2.5997	0.00933054	0.0884268	RRAGB
ENSG00000137103	231.184	-0.675045	0.259928	-2.59705	0.00940285	0.0888056	TMEM8B
ENSG00000137404	312.181	-0.588405	0.226684	-2.59571	0.00943957	0.0890759	NRM
ENSG00000049192	61.3925	1.42004	0.547692	2.59278	0.00952036	0.0895388	ADAMTS6
ENSG00000211793	184.722	0.772092	0.298042	2.59055	0.00958227	0.0898273	TRAV9-2
ENSG00000114346	389.981	-0.529145	0.204506	-2.58743	0.00966944	0.0903907	ECT2
ENSG00000125841	267.721	-0.637853	0.24665	-2.58606	0.00970793	0.0905963	NRSN2
ENSG00000138778	329.041	-0.610769	0.236309	-2.58462	0.00974858	0.0908213	CENPE
ENSG00000141527	323.656	0.588658	0.228061	2.58114	0.00984739	0.0915359	CARD14
ENSG00000107371	446.042	-0.522632	0.20327	-2.57112	0.010137	0.0937242	EXOSC3
ENSG00000112312	345.604	-0.549277	0.213759	-2.56961	0.0101812	0.0938861	GMNN
ENSG00000139197	166.416	0.790886	0.308442	2.56413	0.0103435	0.0950734	PEX5
ENSG00000275740	52.452	-1.69344	0.660987	-2.56199	0.0104073	0.0955007	LOC127814297
ENSG00000203710	64.2453	-1.27091	0.497804	-2.55303	0.010679	0.0972619	CR1
ENSG00000143622	425.961	0.647595	0.254214	2.54744	0.0108517	0.0983456	RIT1
ENSG00000237172	343.485	0.558891	0.219578	2.5453	0.0109184	0.0987873	B3GNT9
ENSG00000142794	367.297	-0.536844	0.211007	-2.5442	0.0109527	0.0989348	NBPF3
ENSG00000117020	694.05	-1.22227	0.481728	-2.53725	0.0111726	0.100507	AKT3
ENSG00000160949	509.009	-0.503801	0.19889	-2.53307	0.0113068	0.101383	TONSL
ENSG00000223865	239.504	-0.661653	0.261735	-2.52795	0.0114729	0.102538	HLA-DPB1
ENSG00000177576	326.875	0.826615	0.327203	2.5263	0.011527	0.10277	C18orf32
ENSG00000065534	283.982	0.629958	0.249882	2.52102	0.0117016	0.103989	MYLK
ENSG00000090612	192.071	-0.959942	0.381328	-2.51737	0.0118235	0.104547	ZNF268
ENSG00000131626	103.855	-1.35469	0.538149	-2.51732	0.0118251	0.104547	PPFIA1
ENSG00000120280	188.377	0.732221	0.291143	2.51499	0.0119036	0.105103	TASL
ENSG00000147536	486.018	-0.55881	0.222338	-2.51333	0.0119597	0.10543	GINS4
ENSG00000101417	338.94	-0.544912	0.216958	-2.51161	0.0120183	0.105776	PXMP4
ENSG00000122547	66.2778	-1.30869	0.521956	-2.50727	0.0121666	0.106825	EEPD1
ENSG00000024526	338.039	-0.601613	0.240262	-2.50398	0.0122803	0.107566	DEPDC1
ENSG00000171943	463.771	-0.704482	0.281484	-2.50274	0.0123236	0.107772	SRGAP2C
ENSG00000151208	71.6177	-6.34681	2.53678	-2.50191	0.0123525	0.107854	DLG5
ENSG00000198131	417.465	-0.570537	0.228192	-2.50025	0.0124105	0.108188	ZNF544
ENSG00000073536	486.721	-0.51255	0.205206	-2.49773	0.0124991	0.108794	NLE1
ENSG00000110171	358.112	0.587471	0.23523	2.49743	0.0125097	0.108794	TRIM3
ENSG00000069702	284.331	0.592543	0.237494	2.49498	0.0125964	0.109318	TGFBR3
ENSG00000184162	237.808	-0.669898	0.268512	-2.49485	0.0126011	0.109318	NR2C2AP
ENSG00000245680	83.0286	-1.15431	0.463983	-2.48782	0.0128528	0.110466	ZNF585B
ENSG00000181381	297.399	-0.640863	0.258602	-2.47819	0.0132051	0.112613	DDX60L
ENSG00000198406	83.4534	-1.17755	0.475272	-2.47764	0.0132256	0.1127	ENSG00000198406
ENSG00000188385	69.0412	-1.18197	0.477456	-2.47555	0.0133032	0.113273	JAKMIP3
ENSG00000251192	92.103	1.01502	0.411289	2.46791	0.0135906	0.115096	ZNF674
ENSG00000160233	302.752	-0.566208	0.229517	-2.46696	0.0136267	0.115224	LRRC3
ENSG00000107537	289.279	-0.595978	0.243079	-2.45179	0.0142148	0.119278	PHYH
ENSG00000181938	171.26	-0.764694	0.312364	-2.44809	0.0143616	0.120235	GINS3
ENSG00000255330	351.427	0.535849	0.220042	2.43521	0.0148833	0.123286	ENSG00000255330
ENSG00000111962	211.993	0.673979	0.277007	2.43308	0.0149711	0.123729	UST
ENSG00000173530	245.707	0.634518	0.260849	2.43251	0.0149945	0.123729	TNFRSF10D
ENSG00000172508	53.3731	-1.37881	0.567574	-2.42931	0.0151278	0.124561	CARNS1
ENSG00000128872	124.937	0.914135	0.378819	2.41312	0.0158166	0.12873	TMOD2
ENSG00000155858	350.259	-0.515454	0.214576	-2.40219	0.0162972	0.13172	LSM11
ENSG00000186638	188.246	-0.812859	0.338608	-2.40059	0.0163687	0.132104	KIF24
ENSG00000151012	144.333	-0.919636	0.384162	-2.39387	0.0166715	0.133762	SLC7A11
ENSG00000240038	478.952	0.507977	0.212543	2.39	0.0168483	0.13459	AMY2B
ENSG00000278030	236.574	0.702946	0.29456	2.38643	0.0170129	0.135609	TRBV7-9
ENSG00000126368	359.366	0.506628	0.212848	2.38024	0.0173015	0.136327	NR1D1
ENSG00000156313	80.0139	-1.09427	0.459874	-2.3795	0.0173361	0.136404	RPGR
ENSG00000135454	53.5585	-1.61682	0.681843	-2.37126	0.0177277	0.139087	B4GALNT1
ENSG00000133627	86.0037	-1.08936	0.459561	-2.37044	0.0177672	0.139297	ACTR3B
ENSG00000169136	306.43	-0.537439	0.227167	-2.36584	0.0179894	0.140738	ATF5
ENSG00000143434	120.515	1.12782	0.478002	2.35944	0.0183025	0.142578	SEMA6C
ENSG00000153790	237.233	0.610669	0.259407	2.35409	0.018568	0.144237	SPMIP4
ENSG00000144724	199.521	0.714204	0.303935	2.34986	0.0187806	0.145579	PTPRG
ENSG00000125148	253.996	-0.586569	0.249886	-2.34735	0.0189076	0.146255	MT2A
ENSG00000188610	318.578	-0.632587	0.270712	-2.33675	0.0194521	0.149344	FAM72B
ENSG00000100577	255.362	-0.591129	0.253316	-2.33357	0.0196184	0.150271	GSTZ1
ENSG00000184113	281.282	0.621228	0.266614	2.33007	0.0198026	0.15126	CLDN5
ENSG00000122863	152.195	-0.877001	0.376695	-2.32815	0.0199044	0.151721	CHST3
ENSG00000165046	213.511	0.629103	0.270753	2.32353	0.0201507	0.152856	LETM2
ENSG00000196440	209.935	0.629968	0.272002	2.31605	0.0205557	0.155014	ARMCX4
ENSG00000144048	58.3996	-4.01505	1.7343	-2.31509	0.0206082	0.155148	DUSP11
ENSG00000138190	152.402	0.854911	0.369534	2.31348	0.0206961	0.155383	EXOC6
ENSG00000188177	626.559	-0.533232	0.230658	-2.31178	0.0207897	0.15598	ZC3H6
ENSG00000157326	133.415	-0.844892	0.366122	-2.30768	0.0210171	0.157256	DHRS4
ENSG00000173548	167.501	0.718927	0.311672	2.30668	0.0210727	0.157433	SNX33
ENSG00000226660	278.223	0.576795	0.250108	2.30619	0.0211002	0.157448	TRBV2
ENSG00000132326	255.949	-0.576409	0.250412	-2.30184	0.0213443	0.158759	PER2
ENSG00000138780	206.409	-0.666032	0.289996	-2.29669	0.0216363	0.16036	GSTCD
ENSG00000157045	200.759	-2.3078	1.00548	-2.29523	0.0217202	0.160764	NTAN1
ENSG00000125319	137.813	-0.853877	0.37273	-2.29088	0.0219706	0.16229	HROB
ENSG00000108384	321.942	-0.539221	0.235462	-2.29005	0.0220185	0.162425	RAD51C
ENSG00000165995	66.2624	1.1806	0.517837	2.27987	0.0226154	0.165399	CACNB2
ENSG00000070081	573.783	-0.515391	0.226665	-2.2738	0.0229779	0.167367	NUCB2
ENSG00000183763	253.989	-0.679165	0.299337	-2.2689	0.0232746	0.168345	TRAIP
ENSG00000187775	107.919	0.936822	0.412699	2.26999	0.0232083	0.168345	DNAH17
ENSG00000211725	126.715	0.924038	0.407281	2.2688	0.0232807	0.168345	TRBV5-5
ENSG00000164465	137.932	-0.757508	0.334001	-2.26798	0.0233303	0.168444	DCBLD1
ENSG00000166825	197.74	0.637318	0.281105	2.26719	0.0233789	0.16861	ANPEP
ENSG00000075131	126.093	-0.846375	0.373824	-2.2641	0.0235679	0.169437	TIPIN
ENSG00000177301	199.219	-0.751267	0.332266	-2.26104	0.0237568	0.170441	KCNA2
ENSG00000142856	260.969	-0.55617	0.24615	-2.25947	0.0238539	0.171026	ITGB3BP
ENSG00000258643	106.913	-0.914509	0.405086	-2.25757	0.0239725	0.17154	BCL2L2-PABPN1
ENSG00000050438	182.431	0.704055	0.312996	2.24941	0.0244866	0.173523	SLC4A8
ENSG00000115339	247.86	-0.59967	0.26667	-2.24874	0.0245292	0.173713	GALNT3
ENSG00000067365	320.577	-0.521922	0.232734	-2.24257	0.0249247	0.175308	METTL22
ENSG00000138439	294.777	-0.520932	0.232283	-2.24266	0.0249185	0.175308	FAM117B
ENSG00000095932	284.778	-0.578723	0.258529	-2.23853	0.0251867	0.176439	SMIM24
ENSG00000136826	134.017	0.799635	0.357071	2.23943	0.0251279	0.176439	KLF4
ENSG00000120458	201.001	0.620713	0.277838	2.23408	0.0254776	0.177567	MSANTD2
ENSG00000006042	74.7149	1.01961	0.456775	2.23219	0.0256025	0.178099	TMEM98
ENSG00000148175	267.298	-0.553101	0.247923	-2.23094	0.0256851	0.178447	STOM
ENSG00000151725	379.956	-0.565426	0.254047	-2.22568	0.0260359	0.179974	CENPU
ENSG00000186281	230.005	-0.601329	0.270664	-2.22168	0.0263048	0.181035	GPAT2
ENSG00000100979	167.48	-0.684099	0.308177	-2.21982	0.0264307	0.181674	PLTP
ENSG00000165322	363.141	0.642959	0.289699	2.2194	0.0264593	0.181757	ARHGAP12
ENSG00000103202	337.118	-0.526514	0.23778	-2.21429	0.0268089	0.183584	NME4
ENSG00000107679	293.781	0.511724	0.231169	2.21364	0.0268539	0.183778	PLEKHA1
ENSG00000184517	183.938	-0.715665	0.323971	-2.20904	0.0271718	0.184802	ZFP1
ENSG00000159842	266.051	0.683653	0.309731	2.20725	0.0272967	0.185536	ABR
ENSG00000142178	81.639	1.15369	0.523029	2.20579	0.0273985	0.186069	SIK1
ENSG00000145506	136.381	-1.01871	0.461877	-2.20558	0.0274137	0.186069	NKD2
ENSG00000255274	81.9223	0.954869	0.433622	2.20208	0.0276597	0.186865	SMIM35
ENSG00000261611	78.6971	0.976033	0.443405	2.20123	0.0277201	0.18714	ENSG00000261611
ENSG00000258818	83.3257	-1.03779	0.471626	-2.20045	0.0277752	0.187398	RNASE4
ENSG00000118655	291.294	-0.555345	0.253168	-2.19359	0.0282653	0.188733	DCLRE1B
ENSG00000145388	381.852	-0.632422	0.288496	-2.19213	0.0283698	0.188812	METTL14
ENSG00000211786	174.788	0.661963	0.301908	2.1926	0.0283365	0.188812	TRAV8-2
ENSG00000214826	250.813	-0.56356	0.257124	-2.19179	0.0283948	0.188812	ENSG00000214826
ENSG00000276557	322.249	0.527907	0.241129	2.18931	0.0285745	0.189589	TRBV18
ENSG00000283063	106.949	0.909429	0.415812	2.18712	0.0287341	0.19018	TRBV6-3
ENSG00000186073	96.1756	-0.873847	0.4	-2.18462	0.0289168	0.190994	CDIN1
ENSG00000166401	235.829	-0.638722	0.295109	-2.16436	0.0304368	0.198056	SERPINB8
ENSG00000089682	329.383	0.52316	0.242177	2.16024	0.0307543	0.199767	RBM41
ENSG00000135299	323.068	-0.568316	0.264632	-2.14757	0.0317477	0.204286	ANKRD6
ENSG00000197779	309.529	0.626404	0.291943	2.14564	0.0319019	0.20492	ZNF81
ENSG00000216937	88.6268	-1.01943	0.475385	-2.14444	0.031998	0.204944	CCDC7
ENSG00000196814	187.538	-0.618251	0.288476	-2.14316	0.0321	0.20523	MVB12B
ENSG00000211777	105.242	0.853375	0.398792	2.1399	0.0323627	0.20619	TRAV3
ENSG00000164414	284.037	0.504556	0.236349	2.1348	0.0327776	0.20823	SLC35A1
ENSG00000211724	197.213	0.630715	0.296401	2.12791	0.0333443	0.210733	TRBV6-6
ENSG00000237254	171.242	0.827737	0.389166	2.12695	0.0334241	0.210995	TRBV30
ENSG00000135919	194.275	-0.675892	0.31808	-2.12491	0.0335943	0.211704	SERPINE2
ENSG00000211706	239.02	0.546137	0.257136	2.12392	0.0336769	0.21186	TRBV6-1
ENSG00000203668	242.708	-0.563485	0.265724	-2.12057	0.0339584	0.212777	CHML
ENSG00000168778	113.696	-0.786983	0.371446	-2.1187	0.0341157	0.213519	TCTN2
ENSG00000164296	91.5605	-0.876373	0.413964	-2.11703	0.0342575	0.214041	TIGD6
ENSG00000178773	279.485	-0.505358	0.239371	-2.11119	0.0347561	0.21605	CPNE7
ENSG00000048052	156.494	0.791075	0.375967	2.10411	0.0353689	0.218068	HDAC9
ENSG00000143126	244.939	0.530402	0.252092	2.104	0.0353785	0.218068	CELSR2
ENSG00000164849	336.363	0.525283	0.249973	2.10136	0.0356097	0.218757	GPR146
ENSG00000152582	128.221	0.775025	0.369034	2.10014	0.0357162	0.219026	SPEF2
ENSG00000158169	205.935	-0.598264	0.284919	-2.09977	0.0357489	0.219026	FANCC
ENSG00000183010	174.89	-0.633261	0.301805	-2.09825	0.0358835	0.21942	PYCR1
ENSG00000165480	258.293	-0.56274	0.268296	-2.09746	0.0359528	0.219514	SKA3
ENSG00000285053	122.576	0.794519	0.379285	2.09478	0.0361904	0.22023	ENSG00000285053
ENSG00000075340	63.7593	-1.21853	0.582671	-2.09129	0.0365023	0.221659	ADD2
ENSG00000162757	289.088	0.510483	0.244104	2.09125	0.036506	0.221659	C1orf74
ENSG00000169962	120.703	0.766869	0.36681	2.09064	0.0365599	0.221864	TAS1R3
ENSG00000187097	349.647	-0.515121	0.246579	-2.08907	0.0367014	0.222029	ENTPD5
ENSG00000170917	205.859	-0.593808	0.284848	-2.08465	0.0371011	0.223176	NUDT6
ENSG00000077152	317.726	-0.517261	0.248349	-2.08279	0.03727	0.223579	UBE2T
ENSG00000165138	332.313	-0.526484	0.253531	-2.0766	0.0378383	0.226247	ANKS6
ENSG00000138028	76.7669	-0.943296	0.456895	-2.06458	0.0389627	0.231084	CGREF1
ENSG00000255439	83.4664	1.29057	0.625606	2.06292	0.0391206	0.231644	ENSG00000255439
ENSG00000182985	289.693	0.59145	0.287786	2.05517	0.0398624	0.234771	CADM1
ENSG00000211794	163.125	0.638229	0.312306	2.0436	0.0409932	0.239378	TRAV12-3
ENSG00000124212	118.45	0.843051	0.412695	2.0428	0.0410727	0.239393	PTGIS
ENSG00000106123	326.289	0.568277	0.27847	2.04071	0.04128	0.239935	EPHB6
ENSG00000099365	101.552	-0.974434	0.47764	-2.0401	0.0413404	0.239995	STX1B
ENSG00000284308	142.06	-0.718102	0.352395	-2.03778	0.0415722	0.240698	C2orf81
ENSG00000157833	81.3308	-0.890057	0.438092	-2.03167	0.0421875	0.242375	GAREM2
ENSG00000118308	62.4808	-1.00715	0.49695	-2.02666	0.0426974	0.244647	IRAG2
ENSG00000180423	126.577	0.727867	0.359813	2.0229	0.043083	0.246511	HARBI1
ENSG00000107833	172.055	-0.606896	0.301032	-2.01605	0.0437949	0.247728	NPM3
ENSG00000108352	152.389	0.640316	0.317556	2.01639	0.0437592	0.247728	RAPGEFL1
ENSG00000136052	217.373	-0.556987	0.276139	-2.01705	0.0436901	0.247728	SLC41A2
ENSG00000176974	290.631	7.6312	3.7853	2.01601	0.043799	0.247728	SHMT1
ENSG00000037280	246.262	0.52033	0.258188	2.01531	0.0438719	0.247784	FLT4
ENSG00000213160	82.2458	-1.07788	0.534859	-2.01527	0.0438765	0.247784	KLHL23
ENSG00000002587	57.271	-1.25455	0.624134	-2.01007	0.0444235	0.249462	HS3ST1
ENSG00000104967	97.3666	0.886016	0.44283	2.00081	0.0454134	0.253466	NOVA2
ENSG00000242110	234.149	-0.544123	0.272727	-1.99512	0.04603	0.256126	AMACR
ENSG00000250067	103.679	0.828517	0.415936	1.99193	0.0463783	0.257283	YJEFN3
ENSG00000147174	129.072	0.736867	0.37001	1.99148	0.0464283	0.25743	GCNA
ENSG00000156509	141.444	-0.666727	0.336974	-1.97857	0.047864	0.261952	FBXO43
ENSG00000106952	228.518	0.537948	0.272893	1.97128	0.0486923	0.264169	TNFSF8
ENSG00000160948	161.253	0.632666	0.321499	1.96787	0.0490834	0.26506	VPS28
ENSG00000171444	129.632	-0.702771	0.357635	-1.96505	0.0494085	0.266031	MCC
ENSG00000273047	336.101	0.533085	0.271963	1.96013	0.0499801	0.267796	ENSG00000273047
